# Supplementary material for: Improved two-stage model averaging for high-dimensional linear regression, with application to Riboflavin data analysis
Source: BMC Bioinformatics. 2021 Mar 25;22:155. doi: 10.1186/s12859-021-04053-3 (PMC7992957; doi:10.1186/s12859-021-04053-3)
Supplement: Supplementary file 1 — Additional file 1. Riboflavin dataset. [file 12859_2021_4053_MOESM1_ESM.csv]

b_Fbat107PT24.CEL	b_Fbat107PT30.CEL	b_Fbat107PT48.CEL	b_Fbat107PT52.CEL	knh_102_Fbat289PT24.CEL	knh_103_Fbat289PT48.CEL	knh_490_BS0001_Fbat1070_PT24_1.Rep.CEL	knh_491_BS0001_Fbat1070_PT30_1.Rep.CEL	knh_492_BS0001_Fbat1070_PT48_1.Rep.CEL	knh_494_BS0001_Fbat1077_PT24_2.Rep.CEL	knh_495_BS0001_Fbat1077_PT30_2.Rep.CEL	knh_496_BS0001_Fbat1077_PT48_2.Rep.CEL	knh_498_BS0001_Fbat1091_PT24_3.Rep.CEL	knh_499_BS0001_Fbat1091_PT30_3.Rep.CEL	knh_500_BS0001_Fbat1091_PT48_3.Rep.CEL	knh_502_BS3416_E_Fbat1071_PT24_1.Rep.CEL	knh_503_BS3416_E_Fbat1071_PT30_1.Rep.CEL	knh_504_BS3416_E_Fbat1071_PT48_1.Rep.CEL	knh_506_BS3416_E_Fbat1078_PT24_2.Rep.CEL	knh_507_BS3416_E_Fbat1078_PT30_2.Rep.CEL	knh_508_BS3416_E_Fbat1078_PT48_2.Rep.CEL	knh_510_BS3416_E_Fbat1092_PT24_3.Rep.CEL	knh_512_BS3416_E_Fbat1092_PT48_3.Rep.CEL	knh_532_BS3416_E_Fbat1092_PT30_3.Rep_wh.CEL	knh_655_BS5009_Fbat1374_PT24_1.Repl._No.2_repeated RNA.CEL	knh_657_BS5009_Fbat1379_PT24_2.Repl._No.6_repeated RNA.CEL	knh_659_BS5009_Fbat1383_PT24_3.Repl._No.10_repeated RNA.CEL	knh_660_BS5009_Fbat1374_PT30_1.Repl._No.3_rep_cDNA_new Yeast.CEL	knh_661_BS5009_Fbat1374_PT48_1.Repl._No.4_rep_cDNA_new Yeast.CEL	knh_662_BS5009_Fbat1379_PT30_2.Repl._No.7_rep_cDNA_new Yeast.CEL	knh_663_BS5009_Fbat1379_PT48_2.Repl._No.8_rep_cDNA_new Yeast.CEL	knh_664_BS5009_Fbat1383_PT30_3.Repl._No.11_rep_cDNA_new Yeas.CEL	knh_665_BS5009_Fbat1383_PT48_3.Repl._No.12_rep_cDNA_new Yeas.CEL	knh_679_BS5254_Fbat1442_PT24_1.Repl._No.38.CEL	knh_680_BS5254_Fbat1442_PT30_1.Repl._No.39.CEL	knh_681_BS5254_Fbat1442_PT48_1.Repl._No.40.CEL	knh_683_BS5254_Fbat1443_PT24_2.Repl._No.42.CEL	knh_684_BS5254_Fbat1443_PT30_2.Repl._No.43.CEL	knh_685_BS5254_Fbat1443_PT48_2.Repl._No.44.CEL	knh_687_BS5254_Fbat1444_PT24_3.Repl._No.46.CEL	knh_688_BS5254_Fbat1444_PT30_3.Repl._No.47.CEL	knh_689_BS5254_Fbat1444_PT48_3.Repl._No.48.CEL	knhb_039_Fbat152PT24.CEL	knhb_040_Fbat152PT48.CEL	knhb_041_Fbat152PT52.CEL	knhb_046_Fbat202PT24.CEL	knhb_047_Fbat202PT48.CEL	knhb_049_Fbat203PT24.CEL	knhb_050_Fbat203PT48.CEL	knhb_090_Fbat284PT24.CEL
-6.64385619	-6.947862377	-7.930160375	-8.28771238	-7.310432456	-7.64385619	-6.13796526	-6.559791925	-8.333516069	-6.310432456	-6.615287038	-7.117787378	-6.333516069	-6.702749879	-7.310432456	-5.930160375	-6.28771238	-8.158429363	-5.673002535	-6.13796526	-7.333516069	-6.011587974	-7.265344567	-6.299027693	-6.429731384	-6.702749879	-6.454822365	-6.811978949	-9.587272661	-6.844768884	-9.965784285	-6.748553568	-8.380821784	-5.886832943	-6.265344567	-7.702749879	-5.947862377	-6.254289378	-7.895394957	-5.878321443	-6.232429944	-7.673002535	-6.532824877	-7.828280761	-8.24331826	-6.265344567	-8.587272661	-6.480357457	-6.930160375	-8.158429363
8.492403601	7.639379787	8.088340318	7.886820409	6.805762367	7.17887685	6.971955897	8.035707374	6.700876895	6.893788043	6.292866193	6.327641834	6.496524571	7.101828557	6.363434835	7.700054859	7.7120967	7.034472693	6.598248372	6.821492942	6.514229994	6.993716666	6.850524417	6.283384753	6.79612993	6.893211401	6.870000464	6.518803086	6.465329943	6.7421648	6.243802848	7.050945806	6.626121626	6.606943926	6.491390018	6.726620171	6.595081503	6.746652139	6.406867482	6.459440353	6.697712708	6.475819243	7.009057417	6.877071119	7.044061491	7.53491762	6.620664021	6.825747887	6.397115584	6.257100516
8.111450956	7.239965055	7.855510147	7.939513139	7.554522128	7.885714377	7.695355275	7.912118416	7.211641824	8.033640966	7.324719788	7.52362816	7.581779992	7.336413592	7.436675625	7.542364482	7.813581563	7.806579403	7.631168283	7.424457543	7.611659418	7.88006396	8.637262142	6.625481407	6.651750776	7.32477295	7.001251912	7.553030634	7.173920448	7.211459463	7.269216774	7.6978499	6.92717091	6.71141455	7.087214144	7.436363781	7.609942881	7.155992838	7.21327051	7.537004421	7.050697238	6.916841219	7.448017611	7.939975535	7.264126969	8.006494341	7.492630388	7.468673515	7.46082196	7.963442684
8.320841567	7.289050865	7.793395187	7.997587871	7.609902264	7.757972143	8.074744698	8.239717444	7.324891688	8.172674763	7.448579472	7.354843732	7.812213957	7.671436299	7.657328381	7.901635854	7.590394238	8.273655375	7.934089233	7.490057189	7.808278886	8.104790617	8.550220021	6.853930469	7.130069598	7.534638587	7.814399687	7.879245415	7.936479524	7.437048978	7.460261319	8.097729167	7.872684159	7.23444009	7.288799591	7.792344013	7.808272039	7.42142803	7.875678069	7.746970896	7.275693418	7.703877957	7.49935873	7.777679552	7.206455642	8.167869436	7.540058545	7.57347381	7.284708796	7.750777493
10.28711195	9.862287052	9.676720016	9.680562226	8.55195281	8.748767462	8.751813065	10.28784843	9.272632953	8.839805236	8.540632282	8.606369309	9.35540146	9.806513582	9.142939212	10.0751418	10.5359638	10.38531259	9.293582917	10.30227997	9.496962064	10.03200813	9.320293082	8.632215978	7.217780095	7.782227545	8.462042663	7.800834861	8.300037822	8.285153864	7.92051319	8.950080004	8.180562239	8.309905312	8.336562597	8.804788229	8.744028909	8.972144315	9.049932354	8.298350622	8.383672903	8.688760842	8.864504012	8.280680526	8.463461514	9.38597104	8.58522708	8.591362905	7.80910103	7.034609619
8.261278562	7.303496861	7.098273179	7.40849354	7.712406661	7.667774283	6.81323579	8.055294188	6.681405332	7.361545365	6.337293633	7.284397797	7.067614713	7.228840051	6.553575849	8.538412276	7.679025206	7.915671468	7.834631625	7.186265216	7.827977495	7.608811975	7.067916711	5.054136447	6.239585495	6.93282432	7.693296122	6.516093959	7.385979087	7.195354311	6.136098684	7.65798668	7.300152399	6.360275214	5.947993463	6.516318134	6.925591455	6.721190571	6.505111208	6.674152093	5.814187635	6.620758896	7.391557244	7.863663739	7.280392755	7.829008663	6.875047133	6.869620152	6.887764143	8.91347078
10.20827324	9.500023479	9.473917047	9.788725394	8.490846628	8.603118426	8.905995569	9.939948606	9.593209807	8.324694442	7.794797485	8.506239676	9.462897369	9.671816142	8.77014129	10.04080144	9.929397567	10.4755834	9.253776671	9.688242238	9.969995086	9.464803173	8.983469611	7.433181774	8.684817273	9.067789047	9.924016826	8.388094537	10.02858152	8.980654762	9.184677587	9.58875047	9.894268545	9.315068112	8.216626282	10.03344352	9.040486725	9.236902786	9.536533931	8.88157842	7.957093711	10.22202677	8.474208633	9.077438587	8.876920374	8.286118004	8.73151918	9.035854011	8.392933849	7.799263525
9.745474159	9.21600815	9.580384057	9.447722488	8.696248713	8.943573389	8.39554916	9.354785704	8.585038469	8.288879189	8.077470482	8.272068975	8.725616392	8.897812721	8.440705879	8.98847049	8.777188111	8.931827803	8.641318821	8.53295562	8.614048812	8.403315801	8.644782094	6.877303982	8.316517863	8.66502884	9.155126216	8.06323006	9.23189747	8.836296076	8.519012825	8.107235317	8.515391468	8.593814058	7.274700794	8.573927808	8.721152806	8.678579971	8.638463177	8.49619291	8.283693363	9.186508139	8.966132228	9.051763178	9.209817502	8.333191618	8.33695851	8.624657319	8.224722266	8.183166285
9.81882139	9.854945887	9.926076913	9.852772738	8.573272235	8.615258022	8.803129183	9.351944236	8.718382383	8.31075464	7.969102426	8.34911067	8.589603009	8.959056088	8.613963077	8.953778334	8.94937965	9.571879746	8.262214165	8.471036934	8.719779899	8.393172728	8.783839069	7.485159007	7.986551859	8.993239157	8.827030123	8.737079972	9.415370164	8.864715079	8.993181773	9.041134682	9.030351278	9.100905906	9.034696151	9.119351416	9.338823527	8.900841273	9.63228358	9.312275381	8.804868587	9.892548687	9.170518366	9.158835628	9.542488635	8.586693713	8.921694573	8.709753227	8.653184484	8.259181852
9.676227371	9.650078245	9.787129417	9.546914746	8.589660749	8.726849088	8.558474018	9.416944028	8.645985249	8.422998091	8.217208447	8.191391335	8.802301001	9.071168983	8.589429032	8.959054478	8.998269269	9.531392091	8.364870023	8.631843918	8.770864083	8.242090576	8.592625625	7.767801876	8.786225798	9.108286175	8.940276007	8.842041741	9.489356645	8.931710443	8.9932862	9.18432513	9.507260762	9.353702273	8.586035163	9.482147329	8.845575233	8.636970314	9.693044737	8.851661237	8.811122538	9.943143689	9.070509485	9.00694922	9.694005467	9.025176165	9.522260218	8.865220954	8.474082243	8.259277462
8.372442555	7.732604184	7.925034017	7.838268826	7.905927608	7.982966343	8.272624602	7.896828216	7.50962281	8.000290451	7.855181601	7.893146331	8.290333072	7.937925316	8.263452091	7.682153928	7.541396238	8.27240917	8.067609721	7.667485648	7.950585526	8.11414261	8.395343634	7.478315493	7.823694149	7.90670246	7.953933649	8.211194979	8.311569257	7.863886603	7.807425778	8.226233567	8.393394833	7.758519828	8.081265591	8.408994204	8.065606661	7.827547036	8.132587917	8.292337597	8.002169214	8.150870725	8.175290019	8.226210514	7.607350601	8.041221599	7.9567197	8.030027134	7.962922446	8.720433672
7.603791632	7.050227913	7.17853005	7.263687873	6.714609407	6.419375293	6.935316487	7.251671964	6.772185285	6.332345445	6.444496141	6.45236905	6.70415727	6.973807468	6.940146053	6.779163622	7.313238427	7.285901016	6.723834704	7.110195947	6.599185199	6.907826016	6.721189964	6.497276627	5.942917653	6.123074614	7.130946028	6.724588833	6.754930085	7.062495174	6.615305065	7.420738021	7.05004837	6.969768382	6.632157336	7.158897582	6.808816786	6.814536865	7.131592666	7.054082791	6.547983755	7.147133836	6.81443371	6.449490932	6.348888371	6.726641359	6.759743216	6.764182343	6.516917682	6.422326639
12.32412032	10.35848206	9.475664045	9.890362157	11.20320495	8.317287711	10.05420091	11.1556893	10.6034438	10.58384619	9.81021184	9.701351727	11.37147506	11.50479113	10.57920583	12.32949993	10.37492602	11.34241855	12.02780186	10.20961346	11.67026005	12.35009524	10.50144197	8.825849137	10.70378787	10.86916884	11.52175545	9.915670937	10.58135007	10.26831838	8.96475143	10.62772414	10.86094507	9.879443097	10.8960818	11.58808162	10.16695118	11.06583144	10.59816222	9.575674464	10.15803064	11.43695436	11.41220659	10.60893836	10.43485385	10.46869054	8.778633523	10.47132275	8.869716213	9.569404057
11.52886703	10.04607917	9.26464027	9.483880356	10.95327172	8.266330825	9.031724174	10.54225494	9.737950491	9.969087994	9.572406741	9.18453162	10.84778067	10.94267667	9.697257856	11.69027427	9.731232629	10.02379514	11.56435855	9.665589152	11.05718221	11.64639781	9.457630496	8.353114889	10.13741613	9.528259699	10.73720292	9.143302386	10.13320474	9.591466152	8.635124674	9.35337471	10.25136141	9.399637332	10.21508839	10.98038184	9.520989884	10.00624486	9.811079832	8.085051531	9.840448917	10.87505622	11.49371771	10.135856	10.27439439	10.39998249	8.208837442	10.35851133	8.633437081	9.710913147
11.77600532	10.24848586	9.654464992	9.519612869	11.16134919	8.570089847	9.426973942	11.04253658	10.17040726	10.38557121	9.995470615	9.309113014	11.17498457	11.3007792	10.25100464	12.11354276	9.972079959	10.673167	11.92551228	9.842968111	11.03548858	11.77713025	10.3261009	8.651004014	10.68802789	10.63916072	11.10621163	9.435737972	10.44905088	10.01362658	8.962825656	9.26563645	10.34647046	9.611085023	10.40794011	11.32155311	9.879212726	10.92155295	10.42432696	9.390561839	9.477147109	11.25958437	11.56470458	10.21112241	10.64386542	10.42094094	8.018960341	10.21081806	8.693923339	9.318288828
12.08934783	10.63841477	10.10309165	10.07698161	11.42173723	8.575417232	9.52638004	11.11619565	10.36531872	10.37006042	10.0538687	9.303122891	11.2287462	11.3062381	10.30846515	12.22373744	10.08107919	11.13758052	11.95282977	10.01834024	11.32336204	12.1370427	10.89567981	8.446170624	10.32578873	10.56006494	11.17278176	9.7372558	10.67825652	10.42442912	9.452606713	10.27066416	10.77565374	9.881602454	10.81044768	10.52228059	10.10487679	11.04332951	10.65911884	9.588907463	10.62859778	11.42905804	11.79648603	10.60741499	10.8766818	10.7175589	8.108144235	10.55326623	8.728021086	9.561241652
10.50812271	10.20688525	9.876177219	9.584731423	9.614051529	9.578118564	8.605932881	9.918572812	9.069915489	9.61869305	9.34142367	9.108609163	9.734168553	9.984528185	9.119208816	10.38447976	9.452449437	9.720949314	9.845321657	9.257842263	9.342479195	9.484048217	9.028953956	8.130443996	9.376842006	9.306928404	9.718914513	9.221421649	9.457434233	9.760198481	9.002840377	9.819470073	9.406282041	8.856405216	9.148782526	8.921741444	9.058443479	9.228483514	9.263936289	8.972122923	9.423458315	9.478225068	10.06271482	9.77274181	9.88929886	9.631319131	9.121636813	9.286649814	8.961564895	9.437669333
10.02593403	9.969833047	9.876524457	9.694829819	10.31235722	9.901501257	8.655246808	10.92395783	10.08025029	10.3214136	10.10075123	9.512654456	10.70259103	10.80055393	10.19807777	10.40722709	10.35044191	10.79856434	10.30372415	10.5170458	10.73421779	10.10561795	9.661662122	9.163912634	9.45087161	8.85231485	10.37735287	10.42707237	10.65128834	10.40281397	10.51594343	10.48147132	11.08213805	9.643529189	8.854932863	10.27342908	9.74817234	9.611340924	9.850786358	9.091291561	10.22422906	10.12927443	10.56510354	10.38699376	10.42501784	10.7031125	10.27444548	10.05765639	9.389897469	8.21034905
11.10858002	10.55628683	10.4500647	10.58442788	10.26357487	10.02046361	9.535594554	10.90301032	10.14845505	10.36033497	10.06484689	9.613535227	10.6700437	10.89332217	9.835715273	10.69212838	10.53411733	10.49819735	10.59216197	10.35813695	10.45933224	10.63192821	9.798888722	9.109378472	10.00675514	9.801787577	10.57041124	9.857005296	10.43555986	10.2714869	10.16711419	10.56636271	10.39083434	10.59182166	9.643629762	10.44773546	10.55330613	9.685492335	10.72103913	10.43724113	9.94076766	10.73984197	10.68483371	10.23715399	10.08248649	10.66274203	9.754843233	10.44343489	9.121889988	9.671526416
9.790380105	9.141592497	8.804868337	9.035432924	8.821657093	8.85951689	8.070181141	9.084225259	8.560459074	8.258042464	7.939130744	8.499699971	8.793786975	9.224662022	8.448395326	9.204672415	8.930709203	8.253613044	8.556694699	8.612671234	8.296760928	8.725065205	7.689061102	7.392633711	8.208697555	8.244589806	8.879488111	8.264018095	8.42861238	8.945370604	7.985850664	9.162634795	8.421473117	8.843109093	8.230235505	8.61855287	8.353627716	8.729752856	8.328343808	8.69017603	8.402027138	8.786712243	9.002359822	8.948919895	9.163060088	8.460839622	8.827625052	8.671568705	8.485658659	8.704247156
9.703358847	9.611375639	9.308506923	9.440422593	9.024376237	9.211944342	8.392766526	9.269125212	8.939127228	7.896223624	8.452321731	8.748217159	9.176244204	9.445335389	8.692613598	9.382656821	9.259907054	7.90003886	8.676793465	8.957352101	8.581557675	8.712974053	7.241212886	7.843141655	8.891314594	8.080971342	9.216176776	8.511443778	8.935340779	9.177058162	8.455411613	8.654923236	8.717192643	9.312005775	8.639301512	9.038765548	8.954277405	8.504015171	8.343399652	8.089491247	8.886236532	9.196463698	9.595803785	8.919549831	9.57799286	8.789886862	8.586471981	9.080883625	8.532881929	8.706452036
10.43606936	10.07089226	10.01986428	9.869257447	9.738416111	10.03045524	8.325017995	10.11485888	9.470094817	9.189335206	9.283079806	9.310522805	9.960742335	10.11138432	9.349942553	10.05041486	9.854889578	8.651027177	9.699342005	9.517666464	9.171327122	9.18496265	8.007352349	7.953052015	9.377742163	8.902551559	10.09468576	8.893654466	9.466237127	9.750821552	9.05535912	9.135888229	9.261626313	9.863344782	8.797924979	9.370472289	9.593255233	9.47973986	8.849945798	9.436979939	9.406088664	9.668198792	10.25719441	9.971598696	10.53956828	9.343514521	9.074903688	9.440520301	9.101756619	9.665678624
6.960144037	6.791838256	6.674614632	7.062517915	7.694280482	7.078515279	8.560679432	6.672408828	7.852871808	7.071330753	7.458082205	7.700022787	7.481441462	6.43714508	7.62029477	7.08028129	6.983084468	7.135609725	7.79722474	7.226127981	7.154415252	7.863868352	7.795685879	7.100485654	6.646088022	7.26035185	6.904443114	6.866678013	6.893376451	7.143669522	7.409037714	6.494645733	6.979597754	7.17489766	7.843874646	7.024204966	7.81593614	7.733380235	7.43397342	7.934500395	7.580685281	7.462504234	7.249377854	7.637594386	7.166407937	6.898945913	6.891654472	7.510257236	7.780506915	7.637541183
7.511692172	7.01403851	6.886580663	7.094082933	7.501771503	7.043309305	8.271614723	6.700706014	7.459865597	7.064514953	7.298588617	7.342105126	7.060157712	6.424848904	7.375052405	7.128557154	6.800865451	6.884518463	7.501072688	6.779906329	7.038894891	7.627465169	7.409074188	6.875486486	6.323932378	7.186110427	6.798906389	6.494047845	6.722668408	6.810619919	7.238579988	6.869197335	6.503818674	6.994735474	7.428640647	6.141064355	7.327627164	7.244514058	6.863667345	7.467918027	7.568091605	7.064887377	7.337408312	7.611529664	7.19162908	7.012533439	6.7498754	7.446239228	7.611310365	8.064046613
9.569494072	9.446899239	9.528850078	9.376256088	8.634371625	9.231801717	7.98672966	9.289343036	8.379391506	8.543513132	8.537422202	8.623696961	8.529235629	9.095301233	8.595698638	9.210499325	9.179744806	8.332415219	8.607092631	8.993530474	7.886914181	8.137430849	8.025179709	7.204077282	8.370222736	9.076720102	9.203696483	8.458912124	8.375448196	9.082179933	8.396488566	9.288661978	8.016882715	8.836586799	8.301971039	7.433822912	8.826166982	8.622818953	8.36460772	8.815070994	8.812922524	8.586296772	8.96480649	9.357200033	9.322771669	8.919172751	8.446850331	8.1618161	8.257086735	8.208788717
9.67220992	9.61462912	9.551482571	9.351920131	8.816660041	9.350985183	8.412867214	9.293790988	8.454071672	8.83504095	8.683779428	8.844838653	8.704782818	8.815266959	8.631639484	9.147815749	9.227896183	8.566808978	8.637027079	8.89245183	8.083682457	8.300257185	8.57445165	7.618653393	8.601587036	8.888383813	8.921931383	8.761202672	8.395662775	8.997886872	8.444344919	9.208633426	8.129424046	8.501152168	8.747618496	7.651260523	8.695581932	8.582277552	8.737611915	8.855767374	9.036452718	8.494924614	9.124289742	9.188905951	9.263178836	8.783390273	8.757488676	8.601969686	8.579378058	8.89704867
7.84278335	7.504485515	7.677047573	7.590217548	7.5292978	7.377232807	8.100029314	7.762364734	7.781086116	7.992737035	7.659852674	7.978338865	7.480151433	7.403978683	7.485434445	7.667257118	7.463577551	7.91876782	7.79355806	7.524845665	8.007121316	7.62955789	8.366748549	7.605523639	7.820143115	8.376540867	7.685752979	7.809166658	8.010359425	7.580805926	8.08221126	7.88837162	8.041622236	7.592977734	8.107802266	8.009674274	7.870006526	7.733901699	8.396153817	7.915095818	8.317900079	8.151473138	7.462573888	7.641749981	7.58539449	7.336544537	7.699906319	7.599351627	7.96848183	8.024194535
9.404036233	9.270172417	9.375312295	9.33265692	9.019718956	9.176563389	8.999002161	9.18801937	8.749097424	9.025456113	8.637668098	8.617280811	8.738443042	8.964178064	8.764742824	9.466501075	9.832490857	8.770274876	9.112268628	9.533308548	8.6621648	8.986192538	9.202357105	8.726635183	9.032640361	9.435656702	9.208801365	9.206432405	9.104276803	9.756568012	9.036226823	9.60269477	9.018041541	9.617990371	9.531777482	9.033530794	9.519266167	9.566117655	9.146826794	9.435949608	9.544266854	9.19145947	9.131636228	9.428430394	9.160563679	9.275452258	8.924178435	8.869065394	8.942709355	9.507712182
6.716493128	6.407745984	6.634136497	6.457597564	6.766145953	6.566604971	7.163073983	6.365103672	6.959205341	6.736077194	6.710099052	6.750887574	6.970214371	6.507429312	7.125140683	6.338235804	6.663081974	6.658431856	6.686642887	6.551549635	6.801996133	7.134025172	7.150091654	6.635617698	6.473264257	6.638008456	6.733142312	6.746581189	6.396632769	6.555144784	6.658325952	6.732382897	6.653794285	6.418284907	6.9122693	6.769479543	6.695924974	6.734370242	6.569688591	6.889397645	6.946565809	6.504913601	6.729818776	6.689281629	6.232633613	6.795351522	6.703935129	6.818241886	6.781033503	7.195009487
9.479450152	9.471351208	9.980130331	9.860795334	8.47868447	9.615945522	8.316601045	9.915506666	9.333176705	8.698211726	8.732339307	8.746848807	9.240428642	9.889973378	9.216541333	9.430222468	9.875827838	9.645857743	8.799039731	9.751726487	9.695408476	9.034544871	8.611674268	8.183941979	8.151667488	7.696060702	9.277856271	9.009450891	10.10313089	9.581157021	9.647321476	9.943190044	9.981358982	9.678876592	8.870319777	9.80113562	9.4212787	8.939176451	10.16032115	9.545795847	9.254015076	10.06565232	8.957720847	9.589971665	9.266529909	9.446640383	9.577226142	8.131839387	8.637152046	8.083085777
11.7513188	11.56778231	11.34007062	11.32232074	10.04783342	10.4038714	11.04568439	11.53671523	10.7856595	10.44520196	10.48743541	9.570840198	10.9299584	11.12945595	10.50095626	11.3106236	11.2128307	11.43117536	11.02263425	11.12890585	11.437413	11.34544987	10.07957802	10.12468776	10.28931183	10.47218396	11.01809876	11.18342096	11.99529731	11.43912712	11.46295457	11.69213464	11.62184098	12.10438886	11.71912559	11.53754987	12.02884917	11.77079224	11.75730486	12.02969199	11.79159237	11.87748231	11.22353368	10.49051824	10.24082615	11.66856746	11.29888149	10.74037503	10.15107763	7.922895346
11.9799233	12.04679642	11.51731568	11.27773814	10.80120739	11.18491627	10.46122597	11.70550036	10.93778401	10.9455048	11.08475343	10.20858373	11.38890111	11.57631414	10.91998915	11.67979582	11.3003461	11.42784652	11.65807774	11.32567187	11.4223689	11.52423032	10.04255021	10.54485933	9.91767184	9.479610753	11.16642788	11.20307003	12.0903204	11.82325261	11.55896958	11.99699431	11.95220539	12.05360991	11.71872802	11.76281908	12.36801723	11.78309355	11.54956929	11.93442185	12.00230145	11.81193207	11.91969844	10.80983593	11.19743296	12.25399446	11.6349323	11.35128513	10.68194509	9.476189564
9.110452937	8.681116616	8.644293227	8.928884789	8.103549838	7.908207061	8.583082845	8.916651653	8.452811681	7.683891061	7.886742107	7.966084791	8.038407922	8.450926936	8.176020782	8.771649125	9.058314306	8.125243437	8.16360436	8.650627483	8.104279202	8.659153619	7.856999383	8.038464781	7.662635982	8.649601515	8.821965929	8.115599539	8.338913821	8.780392943	8.356554942	9.254805395	8.267748425	8.979059692	8.184220557	8.49968847	8.425522654	8.738358684	8.736077086	8.774003893	8.713015089	8.653492773	8.080792276	7.555031416	8.172347221	8.315019265	8.352953023	7.98712061	7.261385004	7.37357736
7.614586838	7.585969592	7.166965963	7.528678598	7.337076111	7.192809065	7.483436086	7.692881607	7.596032977	7.415755633	7.195375057	7.534732772	7.398034957	7.476318468	7.5953179	7.530328428	7.589129898	7.666240352	7.496666176	7.493883538	7.492358467	7.777055845	7.328075348	7.214843784	7.06300692	7.763326061	8.019511364	7.318667509	7.575085305	7.781862964	7.354646585	7.926863955	7.668386475	7.68456138	7.466024204	7.758909953	7.700133757	7.618304428	7.771278095	7.992878471	7.695506718	7.926371126	7.332913973	7.495716948	7.258171929	7.329384812	7.53976098	7.377281123	7.176227233	7.212508772
10.20843539	9.80585216	10.04203372	10.20461032	9.044819339	9.439957162	8.997554945	9.977935476	9.47520358	8.727766562	8.482409646	9.203151289	9.500223109	9.803346377	9.386395991	10.49311093	11.78955004	9.155903774	9.717299998	11.46379383	9.040195439	9.872831807	7.99153982	10.51290647	9.460448579	9.75601084	10.32154176	9.658196387	9.750724187	10.22899471	9.42612011	10.5090172	9.646049138	10.79226508	11.00420986	10.07478539	10.70401801	11.35984794	9.862447547	11.1208481	11.41576716	10.60108201	9.611751657	10.57782111	10.23616283	9.469135901	9.743287012	9.357953538	9.091082886	9.062939125
7.109403589	7.067875353	6.640272695	6.806299051	7.102268163	7.196829609	6.633841684	6.819728506	6.56206464	6.894517472	6.666233311	6.994184105	6.75019072	7.037922189	6.844274102	6.906832805	6.894462865	6.471893664	7.262637094	6.907543477	6.739590225	6.784950412	6.736089448	6.255830684	6.936960041	6.654942888	7.553031783	7.149766228	7.189517789	7.218569066	6.842738118	6.83317685	7.238879647	6.827484331	6.680043583	7.086568044	7.097086548	6.934929379	6.63036767	6.417830378	7.03852065	7.117862127	7.556498506	7.579023162	7.331398046	7.116440794	6.657052751	7.193718844	7.204552751	7.762501242
6.824508375	6.70625483	6.839780257	6.877627304	7.387926399	7.426125962	7.135330433	6.747526027	6.850067306	7.133799211	7.168376929	7.403986913	7.299962822	6.967576124	7.233391959	6.376668162	6.608265322	6.750422889	7.339573797	6.766402153	7.023090408	6.763524863	6.712764599	6.874809608	7.114408592	7.165292374	7.138175115	7.023812442	6.887887516	7.150321992	6.937422204	6.471356404	6.601100654	6.99232246	7.034454169	7.277659826	7.006029044	7.164725699	6.762559717	7.427612091	6.474414542	7.259641776	7.339672625	7.789041954	7.456295364	7.934835531	6.936681443	7.219021959	7.650953543	8.478247028
7.005577306	7.147013821	6.836194418	7.138751348	7.463663507	7.043612809	8.301522157	6.578212043	7.42531511	6.79041378	6.994677967	7.343139979	7.180168987	6.7336779	7.51882281	6.88057731	6.596622695	6.900217058	7.27424583	6.972969072	7.05938041	7.682753045	7.482602397	7.037846402	6.657637479	7.027388153	7.419963202	6.906188969	6.988269901	7.129850086	7.426648647	6.921075519	7.114100582	7.294898048	7.645853116	6.834511293	7.466051133	7.433402888	7.14592615	7.633941978	7.587841833	7.356163883	7.207225313	7.358146279	6.80774344	6.729585112	6.749373273	7.374380106	7.515604364	7.14084077
6.042998521	6.016731283	6.2296743	6.04243793	6.131389491	5.790025984	6.741756925	6.177943283	6.028993846	5.990386522	5.845739695	6.053355392	6.138143966	5.715776815	6.395908311	6.327378997	6.729296306	5.991178535	6.058571669	6.514522531	5.349199849	6.31228981	6.429024086	5.611776654	5.612260464	6.275133039	6.561918965	6.161706895	5.95430676	6.075809861	6.034696272	6.242590236	5.84684791	6.364996239	6.613168593	5.284056607	6.431153958	6.788199741	6.228406903	6.909742543	7.094363369	6.309633861	5.954227335	6.013572285	5.713629271	5.892726791	5.356295171	6.101249475	6.279667428	6.057826451
8.418587684	8.079456842	8.281835882	7.744511237	7.815239186	7.964073502	7.764615229	8.023111663	7.662772077	7.82201829	7.521924519	7.752710822	7.613904011	7.652115215	7.648618757	8.049260584	8.352492265	7.671067727	7.878327096	7.940266622	7.557426919	7.716773954	7.947554077	7.519281588	7.889677061	8.293354968	7.949815195	7.843042914	7.620220665	8.098298476	7.983443068	8.006978326	7.858460344	7.889718437	7.976333437	8.001786579	7.956082139	7.917502982	8.287976986	7.965273633	8.204533012	8.100820428	8.116741501	8.224171916	8.073234318	7.968037139	7.790253945	8.060475172	8.157674677	8.15022437
7.275192152	7.185307303	7.191971549	7.324073884	7.468599143	7.414752999	8.298719635	7.1644342	7.589895916	7.623684619	7.486657947	7.498392358	7.305528394	7.07622264	7.615923388	6.994273323	7.671262468	7.548433109	7.596787315	7.577214623	7.74723956	8.009554422	8.145633365	7.43334003	7.683986789	7.586100612	7.701292638	7.992140038	7.500272266	7.589986773	7.6656988	7.711207806	7.518957174	7.828538449	7.810406938	7.962924237	7.695473778	8.077541141	7.593670301	8.089597513	8.229853885	7.666533963	7.373629281	7.693898699	6.803025715	7.401551488	7.511903017	7.565086778	7.585338507	7.846751165
7.493525535	7.080148137	7.170265551	7.190038704	6.912840778	6.973502852	7.059089001	6.945170001	6.81153361	6.989654348	6.965265068	7.132861456	6.716505951	6.703766928	6.811091421	6.731849412	6.822139135	6.886723598	7.134549849	6.715866555	7.239894702	7.144980548	7.338495615	6.821173669	6.04684818	6.542277205	7.007566824	6.691550677	6.90523097	6.681187019	6.805418881	7.204701846	7.100091285	6.817986296	6.764628248	7.0517573	6.924108476	6.712455969	7.127148396	6.978789715	6.81614831	7.010023881	7.027319094	6.677942244	6.552090998	7.287730298	6.920043043	6.780904422	6.80465784	7.085098675
10.121591	9.551735404	9.328169999	9.487080311	10.0870039	10.13092983	8.652295986	9.784520291	8.853741859	9.60581739	9.318567772	8.989377041	9.753413044	9.65322034	9.099062537	9.233793992	8.80404857	9.376294351	8.991920202	8.449485163	8.891441736	8.762834729	8.43032086	8.065704953	8.241741917	8.929953843	9.240255293	8.629685014	9.518193366	9.06161976	9.050871278	9.245581021	9.612466713	9.237483034	8.209665619	9.071815845	8.909223879	8.4246288	9.012906733	8.81875111	8.323177782	9.272775981	10.02998604	9.235503995	9.225367752	10.09609144	8.767896562	9.66304001	8.4890406	9.444729763
8.015525159	7.481978506	7.449550942	7.590191804	6.716181845	6.446692747	7.137581588	8.071343245	7.0282644	6.409147751	6.61421053	6.98423385	7.05371805	7.448283419	7.023398305	7.63138705	7.810844947	7.640042097	6.564667183	7.219988233	7.213921687	7.046989259	6.212245491	6.512766799	6.092894694	6.60401127	7.603132924	6.486286492	7.572961686	7.014821494	6.995635828	7.564787423	7.693789105	7.497937846	6.867031881	7.586373216	6.942740726	6.79816598	7.493766617	7.176340609	7.067685475	7.767894105	6.791098932	6.492964517	6.898503743	6.518671533	6.838989848	6.714009285	6.107449753	6.042488792
8.648243816	7.415085399	7.633877097	7.931298666	8.071418939	8.206486868	7.638007456	9.019162618	7.064859147	7.928391138	6.995881011	7.657870688	8.295246499	8.428965335	7.279526898	8.964590276	8.099813531	8.294155428	8.235350574	7.374876808	7.679349792	8.064985643	7.500903903	6.37074646	6.871819663	7.085139134	7.969997698	7.299857804	7.83606755	7.601141506	6.216065959	8.529752382	7.850630979	8.22037746	6.808620045	8.316904252	8.451724104	7.862785445	7.979132574	8.045310665	7.040026707	8.045236586	7.47282822	8.473200705	7.906376964	9.112440797	7.302730308	7.464728802	6.544967149	7.932603126
8.84582369	7.899483049	8.057578992	8.327498303	8.641291561	8.931871526	7.535220894	9.049613417	7.383556986	8.300087351	7.64865648	7.757870789	8.431877978	8.695116712	7.702670535	9.119962678	8.219507828	8.318055767	8.592848887	7.72659177	7.929401137	8.273125411	8.096136494	6.482392533	6.712819841	7.653255547	8.21682192	7.632637748	8.415124345	7.979788118	7.267973679	8.677057028	8.205884877	8.379061636	7.164603347	8.530668758	8.657766859	7.783809097	8.317854029	8.483093982	7.476409927	8.531762538	8.023493445	9.004032315	8.373901478	9.81923561	8.052053528	8.395278388	7.428529475	8.70379807
9.43769258	8.875392312	8.737975509	9.017920256	8.728919175	8.680943772	9.532811593	9.587539833	8.85842465	8.908893436	8.160831209	8.553162784	9.007318161	9.146701388	8.576833885	9.626264358	9.264638916	8.987591959	8.838228645	9.061978218	8.980919467	9.278426154	8.395113307	8.139571612	8.518521575	8.782126666	9.523967987	8.843646547	9.228326005	9.080772577	8.635423321	9.419486403	9.319185158	8.963145152	8.657305187	9.294151423	8.896316127	9.240112576	8.646920741	9.152671095	8.834070127	9.112179029	8.664781905	9.427098537	9.286291348	7.637629021	8.013050118	8.011577731	8.145992943	8.787972984
8.334397168	8.040188028	7.654009404	7.878406379	8.052082602	7.950251842	8.24480992	7.811548709	7.698281918	7.548159916	7.511078718	7.747006337	7.803633318	8.062313009	7.73320183	7.779112121	7.798701193	7.157187928	7.889984186	7.76720789	7.708533496	7.759826736	7.366237662	7.311444157	7.900302755	7.511134111	8.216624209	7.875479866	7.90960186	7.688139178	7.578905686	7.761350913	7.862114498	7.990474903	7.892517605	8.252853381	7.811644893	7.634353762	7.393081053	7.422657251	7.916320241	7.991523979	8.190882115	8.266248113	8.024204589	7.921661225	7.549982778	8.221437583	7.956440948	8.535050449
8.226051065	8.010955997	8.3610457	8.263758664	7.967524714	7.94139956	8.679119001	7.928982781	8.141160169	7.800306822	7.726486658	7.959337291	7.824319047	7.748692552	7.882922516	7.800338736	7.839529023	7.776292637	7.904396271	7.89925028	8.113935215	8.087862542	8.095464408	7.665530543	8.276028638	8.406023085	8.286614783	7.976484672	8.803258785	7.81079427	8.388990536	7.27259372	8.492374744	8.228618162	7.85052729	8.587823172	8.283716664	8.204994411	8.256695262	8.475896878	7.988832018	8.798399859	8.108749502	8.317863897	8.12667579	7.721622955	7.644649245	7.89698482	8.127265456	8.275135952
7.754774749	7.759364819	7.902794643	7.82891106	7.445853027	7.445146994	7.353201832	7.768104484	7.22842656	7.132757159	7.100562992	7.152371396	7.246836697	7.530628017	7.436698667	7.612028469	7.586124317	7.742321468	7.502073799	7.405086761	7.223442986	7.235609791	7.409201901	6.69132054	6.58624046	7.072402582	8.019921904	6.993797982	8.306174439	7.770241977	7.672598449	7.307685765	8.272681808	7.559106719	7.231308502	7.787852957	7.586560438	7.658700285	8.06547324	7.756354622	7.736399076	8.487445262	7.585478063	7.994843016	7.744338451	7.318072291	7.26461706	7.296734925	7.463310249	7.846282218
6.570087082	6.920509808	7.031254024	6.665641213	6.897384883	7.052956588	5.966992791	6.778695777	6.257680366	7.160255585	6.733271938	6.97709962	6.395945782	6.410299628	6.475448248	6.548170249	6.331039589	6.607919027	6.967234456	6.757872317	6.242429134	6.428489045	6.910450575	6.019893386	6.050501074	6.411503385	7.072881023	6.663492782	6.764939179	7.173837831	6.574252952	6.668654839	6.697304348	6.304079185	6.48498603	6.448532291	6.834665928	6.856975262	6.720455161	6.706951528	6.719865647	6.731715918	7.165659582	7.296650343	7.077150888	6.908280866	6.738764897	6.745746483	6.94009559	7.474843548
7.330491707	7.092047512	6.6889206	7.054851849	7.274949107	6.609990328	7.8368278	7.382492092	7.146776333	6.871041842	6.886081015	6.995552944	7.328931999	7.45955926	7.32624518	7.574817844	7.27490269	7.381922094	7.046893888	6.803792249	7.657949591	7.360708156	6.807470598	6.870261054	7.354173149	7.002735329	7.244842245	6.976101586	8.072291376	6.712432466	7.614726989	6.860396568	8.175942168	7.323189471	7.415517464	7.994250296	7.331053762	6.772765543	7.274396603	7.041312072	7.322793839	8.055334589	7.214510601	6.847589103	6.850366048	6.958584259	6.48804394	7.286640503	7.059824917	7.025515528
6.66754105	6.278566593	6.190283077	6.496416613	6.857611273	6.700605762	7.265939537	6.111190617	7.024827674	6.639059707	7.063666698	7.185988675	6.832293065	6.402442852	6.548360028	6.405435918	6.163310656	5.672812524	7.149726641	6.498768416	7.241763973	7.07498731	6.970549218	6.324963384	6.868565454	6.425544834	6.664275589	6.46417373	6.902382652	6.12543218	6.953188538	6.292603407	6.99241945	6.726275673	6.915436423	7.001092846	6.820156866	6.545045464	6.262092788	6.256957937	6.982225377	6.883648785	6.873980949	7.05846654	6.697057205	6.544433108	6.386232422	6.80751203	7.119745572	7.712793821
7.031921009	6.562590213	6.333341186	6.973937851	7.306979032	6.969928801	7.384688458	6.908844694	7.154259017	6.906753923	7.408004326	7.641579402	7.270567286	7.188313575	7.392545176	7.052456255	6.755538799	6.5621699	7.583444806	7.005041591	7.342881234	7.08865893	6.792920037	6.728596504	7.575618967	6.75335625	7.254496895	6.790291266	7.503011832	6.208666587	7.246508702	6.492437533	7.589132724	7.18182972	7.354282109	7.388115785	7.137417155	6.784747013	6.239227482	7.28227782	7.305334243	7.514933772	7.009839394	7.228300856	7.11385053	6.750741072	6.446926245	7.354652806	7.278985699	7.811691179
7.009668703	6.823908908	6.692814895	6.969637295	7.49524528	7.524055905	7.708187254	7.061480937	7.163143841	7.532952981	7.626272349	7.906181085	7.120247775	7.027949672	7.099147838	6.846828627	6.920115682	6.704448627	7.79939543	7.011665605	7.478991684	7.180353217	7.289136161	6.643125048	7.37832864	7.32633644	7.344648394	7.044986804	7.116498327	6.720461124	7.179467061	6.802748053	7.234289482	7.015412876	7.264941892	7.397958805	7.130809452	7.3341099	6.776571268	7.693160828	7.507006174	7.337401253	7.604027733	7.771683212	7.308816268	6.976854248	7.298231347	7.418151903	7.940217602	8.387106931
7.2350546	7.219843724	6.909595002	7.261763629	7.69555685	7.607430164	7.726072225	7.22879251	7.449644549	7.517621618	7.669026931	7.952428595	7.439974281	7.304885645	7.305736093	7.222420333	7.126076737	7.142397985	7.996510625	7.393419762	7.41417784	7.343435753	7.280350337	7.249830404	7.155039051	7.471059417	7.577966329	7.352679334	7.583740312	7.410709259	7.554603264	6.793672171	7.518965612	7.388058079	7.350393149	7.741558938	7.520175341	7.641946987	7.238166093	7.705358025	7.554200993	7.679569198	7.38203455	7.69544285	7.429969463	7.20624565	7.392115802	7.359958634	7.86218299	8.312706181
6.487765062	6.22130949	6.373694895	6.522937789	7.274472629	7.04892663	7.954794743	6.00540729	7.159310461	7.020431776	7.460064193	7.499094537	7.170830914	6.582864175	7.199901079	6.2792799	6.092262514	6.548328925	7.475217415	6.77280207	6.915109259	7.348569	7.272676235	7.046881305	6.439363135	7.01827756	6.343294641	6.865408921	6.575819276	6.426905458	7.04757524	5.965457037	6.700487863	6.894049348	7.545900348	7.365126283	7.24102758	7.211882974	7.03758597	7.743718555	7.39885003	6.957703122	6.918515774	7.417905181	6.776090003	6.639655828	6.873739642	7.177252476	7.501296069	7.852548737
7.759616295	8.019085476	8.060087694	8.001061753	8.306543839	8.301918465	8.391087751	7.656652568	8.120720246	8.078830804	8.479148874	8.544430101	7.863835289	7.950608219	8.103916648	7.821497185	7.828957454	7.684506884	8.471715439	8.048803113	8.126145411	8.111244184	8.324107196	7.596850109	7.376893881	8.213365228	8.016304733	7.743269439	7.994889276	8.106214726	8.089281299	7.690592297	7.895623247	8.057632504	8.315073272	8.076963877	8.37486678	8.278885847	7.978822506	8.513042851	8.538622428	8.014979806	8.19440772	8.41743245	7.898991044	8.003947099	7.988264505	8.194742196	8.594757358	9.092104276
8.383728855	8.27458256	8.397789086	8.291412411	7.563681962	7.454925433	7.665078438	8.078216943	7.406648988	6.880597041	7.241735051	7.279960932	7.38002492	7.613864418	7.491763377	7.92184662	7.830207171	7.385661369	7.245312632	7.25989024	6.839057579	7.043269915	6.898641888	6.493487414	6.627491831	7.319677692	8.018276207	7.104464535	7.766728275	7.988849739	7.449105518	8.031787667	7.62615067	8.184584747	7.618554398	7.370539608	7.696398696	7.529638536	7.671979361	7.996516214	7.796116306	8.108147011	7.685042025	7.517953981	7.961756401	7.018189709	7.22117321	7.119741064	7.251864998	7.656262024
8.283238913	8.157032999	8.13085836	8.08315917	8.315086722	8.265738498	8.345182393	8.045098754	8.033288294	8.240290539	8.116275988	8.217917198	8.15047355	8.049778808	8.17750684	8.601612814	8.215344714	8.347963086	8.24030347	8.116979147	8.291971217	8.233826582	8.498919092	7.921375476	8.554851937	8.747521268	8.619963516	8.447597849	8.688417056	8.35861256	8.301684574	8.380393818	8.528308687	8.12266149	8.457962824	8.167753899	8.124922282	8.293740459	8.587500731	8.607744615	8.54396574	8.488836716	8.219615957	8.268507871	8.072436031	8.105768479	8.065321304	8.096150977	8.27363497	9.035623951
6.942031912	6.54058126	6.336740199	6.476506729	6.932908651	6.867875813	7.035989643	6.92293468	6.575743174	7.051472788	6.79281882	6.601307106	6.87975094	7.191170238	7.136366874	7.59102501	6.645848345	7.213735678	6.996620672	6.497432958	7.171814268	7.092843573	7.216346129	6.2950995	7.354991693	7.405119542	7.151856008	7.22135197	7.488809583	7.005581149	6.865198501	7.19440428	7.26773531	6.779422463	6.800249241	6.902930865	6.603763051	6.775459323	6.571815055	7.192177983	6.769479512	7.118992762	6.794539937	6.963126596	6.437949991	6.986022625	6.757174739	6.783428265	6.665860918	7.937741463
7.29891464	6.4653777	6.549438131	6.853007439	7.169200442	7.117470445	7.361073843	7.372557042	7.224646985	7.304990193	7.478632508	7.207246581	7.222745632	7.217766349	7.186176839	7.543570073	6.91169514	7.486381341	7.455855927	6.933216045	7.526241379	7.352307826	7.651518287	7.184980652	6.704371679	6.818190014	7.432074831	7.279136671	7.855322539	7.173051141	7.157302371	7.507301632	7.77284175	7.282657687	7.311335206	7.678159656	7.256155125	7.033049029	7.378649824	7.54943136	7.349128012	7.705107524	7.267852747	6.988148978	6.75985537	7.46594042	7.125568432	7.253657443	7.108446228	8.037627456
7.138116197	6.771017016	6.681712683	6.992650923	7.684784917	7.244459405	7.996786427	7.114996829	7.387964944	7.010168045	7.1635971	7.611328223	7.497065492	7.45577878	7.862870228	7.483979381	7.266315217	7.789135864	7.358520045	7.301722891	7.852007308	7.893417626	7.425178705	7.276891758	7.499952872	7.244265342	7.493499071	7.086928348	7.575183857	7.38108452	7.482405981	7.506890185	7.682524685	7.027259698	7.304763471	7.627214706	7.133183405	7.113274535	7.347481126	7.594698653	7.483306247	7.480606296	7.32226462	7.319218057	7.217245337	7.328932883	7.218974107	7.325966712	7.155052162	7.79420297
7.810027356	7.73429438	7.40828767	7.610550511	7.495760326	7.498647728	7.186781184	7.870300499	6.967883574	7.139650782	6.948114477	7.023522443	7.249105303	7.795254578	7.298371563	8.23265626	7.667302217	7.726992954	7.234830131	7.357201868	7.502220992	7.456764	6.478387012	6.76652487	7.852908768	7.562753198	8.241292123	7.149107244	7.998318076	7.918365748	7.407016513	8.07387243	8.198364919	7.664775975	7.310941361	7.716579397	7.334225857	7.629952279	7.549404995	7.744930086	7.400713593	7.973457857	7.637569385	7.650756916	7.508012034	7.713867736	7.179058046	7.024531565	6.963912804	8.098199808
8.161377436	7.563504522	7.497067291	8.108185822	8.384299333	7.989499731	8.588546902	8.037291863	7.978183703	8.108337327	7.540258883	7.98910435	8.434221439	8.135962084	8.3847649	8.442686399	7.86758006	8.456298488	8.012607184	7.973860477	8.473036458	8.410218483	7.839160245	8.067530056	8.527499009	8.113861888	8.414988036	8.136721435	8.444320955	8.358755367	7.756361783	8.233914971	8.409369669	7.977707973	8.139759528	8.513468747	8.005887175	8.200643435	8.215478355	8.603555586	8.098486029	8.367742393	8.008194408	8.546158935	8.137742772	8.050752807	7.967947137	8.12763649	7.8268178	8.972997135
7.533528804	6.933603095	6.972598734	7.095420267	7.369182526	7.285463208	7.527812987	7.552264375	7.208805708	6.94414563	6.866704604	7.110329697	7.35513406	7.447446754	7.28615617	7.942659786	7.474432546	7.580311236	7.250081855	7.162976058	7.505315024	7.446091101	7.364278412	7.197878981	7.082073106	7.434358612	7.873935801	7.148972002	7.808067929	7.364388142	7.031572791	7.772769219	7.857629623	7.228549414	7.19603611	7.679117794	7.286675542	7.216424843	7.321458521	7.59838348	7.160472428	7.519928547	7.082878216	7.598541605	7.241101776	7.366375686	7.005486738	7.163445107	7.289996506	7.712252942
7.444450662	6.678031621	6.731222095	7.361998277	7.713196231	7.645734819	7.383144154	7.686042639	7.274334592	7.200549292	7.101629266	7.373057686	7.76490719	7.755459107	7.656431448	7.96099081	7.158965836	7.376990223	7.406361085	7.030775713	7.583821307	7.285762061	7.221118759	7.042041224	6.438460935	6.55273587	7.71874428	6.934283651	7.933604893	7.338258065	7.11151805	7.516080542	7.860880018	7.320457794	7.294187479	7.521640833	7.253503835	6.786996165	7.073443464	7.505091532	7.232778564	7.447759226	7.275617437	7.897812402	7.593263738	7.559622808	7.168116696	7.825855755	7.559813095	8.308991952
6.234552975	5.3708434	5.435715637	5.991852515	5.729266938	5.930042068	6.208659388	6.035537363	5.607005482	5.251759382	5.181451725	5.586499958	5.991510348	6.105017551	6.01784852	6.124586019	5.826494051	5.603148577	5.756150727	5.468661591	5.829877513	5.724719823	5.302191032	5.072110626	5.483114956	5.36401918	6.115582612	5.459151723	6.194773001	5.49362976	5.705588959	5.870279104	6.216002113	5.767136808	5.867398872	5.915301517	5.437817102	5.27231016	5.225841548	5.948849072	5.698409965	5.751958051	5.582116904	5.934523905	5.774572257	5.316242716	5.442685622	5.72119243	5.776210384	6.453464954
7.120588851	7.27755372	6.920944415	7.04684762	7.434071723	7.271882757	7.62225402	7.124780269	7.318162666	6.60994255	6.97521316	7.191711941	7.405975589	7.143185256	7.568059834	7.128362347	7.197648057	7.070210537	7.241066821	7.143379806	7.16522534	7.19440247	6.508498204	6.986396127	7.399392194	7.456515058	7.447539752	7.311739641	7.245064926	7.162060931	7.103223469	7.332244863	7.387538094	7.2779085	7.51636907	7.658762345	7.203481239	7.093621211	7.080002207	7.683382434	7.293820669	7.344032345	7.432572264	7.355499723	7.133568167	6.944211704	7.021673009	7.564990894	7.517711265	7.610921413
9.518728133	9.167273358	9.107424297	9.302999007	10.34977852	9.902474774	9.172048763	9.450285812	8.877951399	9.165928799	9.186454668	8.888576097	9.573351166	9.467751633	8.926607877	8.575330736	8.242898681	9.073497551	9.044874434	8.311836269	9.149277801	8.523831006	8.437096465	8.176038361	8.986422948	8.943063976	9.139850236	8.631713096	9.390484873	8.814463837	9.358441761	8.994257686	9.49133699	9.087394118	8.631173481	9.258005207	8.589738817	8.085741428	8.642502254	8.784909884	8.585994519	9.157240699	10.08946398	9.452444419	9.854686197	9.830675666	8.71344584	9.646079485	8.792643255	10.91007911
8.660520867	7.975940281	8.253179312	8.381560512	8.668339329	8.573205126	8.250516522	8.192170376	7.998078619	8.045778717	8.081306774	8.155456443	8.450168155	8.300476229	8.076413142	7.560495187	7.158759344	7.977447624	8.180540691	7.536683108	8.429124718	7.828555777	7.687669708	7.240597515	8.060603864	7.755902192	8.126792275	7.79445019	8.342479289	7.610591025	8.32300142	7.566549337	8.333863194	8.171227637	7.823562031	8.382349275	7.901560849	7.788602298	7.799802904	7.943640576	8.086438156	8.280290251	8.574550655	8.234319363	8.474403959	7.949317331	7.797187225	8.390326989	8.031806854	9.261322526
9.763597637	9.396637914	9.616638314	9.69382172	10.30553146	9.941188154	8.836882165	9.524329829	8.81374047	9.475595645	9.420830279	9.180346694	9.659017128	9.656190054	8.916109359	9.002334264	8.623375688	9.399224646	9.309974387	8.71556247	9.083589399	8.539823137	8.951552635	7.965414294	8.300151828	9.186457083	9.575825735	8.777987491	9.6010888	9.242907887	9.458133108	8.993642213	9.642752631	9.156094578	8.728514826	9.412050833	8.833224139	8.855437217	9.321805507	9.106624041	8.900409441	9.575083493	10.12277842	9.570823357	9.633985238	10.06944546	9.153114701	9.845883988	8.985995856	10.73618247
7.101124556	7.368659544	7.33167964	7.395478258	7.721579593	8.070160377	7.790588235	6.999314776	7.569361259	7.845151608	7.703961013	8.09423852	7.606245605	7.344861138	7.68312872	6.98312568	7.038739041	7.442641045	7.793360272	7.438588383	7.310843605	7.541129354	8.142757841	7.137783435	7.246389176	8.009385548	7.601719181	7.825048368	7.369396523	7.422796562	7.494002472	7.56945739	7.296957559	7.423364445	7.765677659	7.241178858	7.762937817	7.742526351	7.781183392	8.174776277	7.947742928	7.636996977	7.608549076	8.209782494	7.607715062	7.693686033	7.45498157	7.703276679	7.968119292	8.972951845
8.566323461	8.014826432	8.353622315	8.258178817	9.325425276	8.86354392	7.479262534	8.336685024	7.453771348	8.268891225	8.001230681	7.584953854	8.510163818	8.494405131	7.540092465	7.500901802	6.53066602	8.265081025	7.648698815	7.079041469	7.87337267	6.832524986	7.556289995	6.401664657	7.293870499	7.75336596	7.704157726	7.365839034	8.055679834	7.860038648	8.23953017	7.657348355	8.048774725	7.778353133	7.315091597	7.815323939	6.942042811	6.750539463	8.078927961	7.199137464	7.32667351	8.111149584	8.953875317	8.33494244	8.603128636	9.267161481	7.897625118	8.430455759	7.542290151	9.780789291
9.537258496	8.904135691	8.877988318	9.11684882	9.520143159	8.957970872	8.277780574	9.415536769	8.328234159	8.535295744	8.349340225	7.865504175	9.415621617	9.51596957	8.484767482	8.51439542	8.258782423	8.968302068	8.475813154	8.15062476	8.43158057	8.028675845	8.008024298	7.499464513	7.992983405	8.087476588	8.833771637	8.288035261	9.001688808	8.749845557	8.866342421	8.888383986	8.953437991	9.022891981	7.789206167	8.726423394	7.94484482	7.470092626	8.635254732	8.268750341	7.931520208	8.777881462	9.539606067	8.397407442	8.981191356	9.254793904	8.240526846	9.032062854	7.801495167	9.284731493
9.642682328	8.942812785	9.121929906	9.32537273	10.11106663	9.186939192	8.375429021	9.493567508	8.281259706	8.793854795	8.759939582	8.058699387	9.569659738	9.564442685	8.569611019	8.693478518	8.408461909	8.908325846	8.606382727	8.280103224	8.461360774	7.823898901	7.50887152	7.379966618	7.793845398	7.637458905	8.814699106	7.901159627	8.960723034	8.880230023	8.910611535	8.967030353	9.076355699	9.073883505	7.635001709	8.67826857	7.946492706	7.345646965	8.55959658	8.124136128	7.820026041	8.879928671	9.855550924	8.569325696	9.382307092	9.74858235	8.353273083	9.437140668	7.600480746	9.964566927
9.707102843	8.699526275	9.087693986	9.339517334	10.13500602	9.589327177	9.120395314	9.403745774	8.850885873	9.040936152	8.859605959	8.751751129	9.466713071	9.459056923	8.829100691	8.574564382	8.376531105	9.341585155	8.821826557	8.475910752	9.278042743	8.591917073	8.016387908	8.021086219	8.853987852	8.697280854	8.981398081	8.373412259	9.21339847	8.811986507	8.899872506	8.907718904	9.226880434	9.059011152	8.544953983	9.234831325	8.475926232	8.339849554	9.037803722	8.775274753	8.557613896	9.107978745	9.583869802	9.319408925	9.609245128	9.370822575	8.856922188	9.434127947	8.421237197	10.53767808
9.017216954	9.023110481	8.814476165	8.773498354	8.544065024	8.631161896	7.918149666	8.924357078	8.146714191	8.038335832	7.892673442	8.278977116	8.473442247	8.811007785	8.453977358	8.799546728	8.779227449	8.486842466	8.135151063	8.679469967	8.425674902	8.313514987	7.823417494	7.552968768	8.044748813	7.948633114	8.713146833	8.218363016	8.647047934	8.443649494	8.342645679	8.637256936	8.864229944	8.838528131	8.154150668	8.795618349	8.51111849	8.362914141	8.363477453	8.814206155	8.477050491	8.851020636	8.690492065	8.749758025	9.001540733	8.242950494	8.381762812	8.428777329	8.351404066	8.333314092
9.79094024	9.707347459	9.709410136	9.759055921	9.01070239	9.014309847	9.49409958	9.887017907	9.340472776	8.658598879	8.679133637	9.070997358	9.515739795	9.580777046	9.349594832	9.655902645	9.754342448	9.143729301	9.013027058	9.648741473	8.995574123	9.415221594	8.262638009	8.598107564	9.093742509	8.939704539	9.599270974	9.470961834	9.524856265	9.318022135	9.318612709	9.74340458	9.474833636	9.737981551	9.676231388	9.752766897	9.437637628	10.01752926	9.190414981	9.676995135	9.974000421	9.499602358	9.572095486	9.379535689	9.750048952	8.558685161	9.291361259	9.363908688	9.133993112	8.684853722
9.202610143	8.797843752	8.974894943	9.086184791	7.78904886	7.899036423	7.633474052	9.135486486	8.056801699	7.407421736	7.705350828	7.654463982	8.472596922	9.143226762	7.938503269	8.903098037	8.821741526	7.598142652	7.865414377	8.241158737	8.054036952	7.74177961	6.799314355	7.002152402	7.553199338	6.716819033	8.498909025	7.443025368	8.848633815	7.900390022	8.152931902	8.363617476	8.694507157	8.122018849	7.542662616	8.533706467	7.894233075	7.248463251	7.686685192	6.644762871	7.803116343	8.760429373	8.788950296	8.293772366	8.72962498	7.733778206	7.943692199	8.07672456	7.420325067	7.541509401
8.664015747	8.325741055	8.604773506	8.317172521	7.693030479	7.759623552	8.017910568	8.497994345	7.693111444	7.23414793	7.595017046	7.682405338	7.619881295	7.928504537	7.570064568	8.404813419	8.453154489	7.406319625	7.729847758	8.046749039	7.38308722	7.812704669	6.922542808	7.394200613	7.678080537	7.783917624	8.45347691	7.589782054	7.728935011	8.148750425	7.780017822	7.70429432	7.879248976	8.229500999	7.735994269	7.841531056	7.74831576	8.052792605	7.363218463	7.960580712	7.983781962	7.939243575	8.121661689	7.784413989	8.247242642	7.455197039	7.510778577	7.371200116	7.693424768	7.592846847
8.545633252	8.361647828	8.450668649	8.35426849	7.715756017	7.721553665	7.585879665	8.555677415	7.599959718	7.182787675	7.491804101	7.508030439	7.642816014	7.85620948	7.679307724	8.606438352	8.602393152	8.300729121	7.718625342	8.027180221	7.734315754	7.607578866	7.620772297	7.052799856	7.025924686	7.541748188	8.525930119	7.255067964	8.582800856	7.996606572	8.22448128	8.232143483	8.679402748	8.22056573	7.624134042	8.143359401	7.847206192	7.886277916	8.298223349	7.977669627	7.953503482	8.743079882	7.956432462	7.701523543	8.014130494	7.651338817	7.384656152	7.451345838	7.460095305	7.592461693
9.72781373	9.503443095	9.708795096	9.451057339	8.278940985	8.265144295	8.215283979	9.349545078	8.774536208	8.140390042	8.073488643	8.094079605	8.853295056	9.072199192	8.561556991	9.105940524	9.164644808	9.161120932	8.156178649	8.834562544	8.673565285	8.154911945	8.185449041	7.801802183	8.220884455	8.46214679	8.725100839	8.426765158	9.519145955	8.877323188	8.810503466	9.18997529	9.389303196	9.011316319	8.296735382	9.193702629	8.590644561	8.466101041	9.848783494	8.746954871	8.764647867	9.741680513	8.975157622	8.685992007	9.172063712	8.30358183	8.739678071	8.41330471	8.122320376	8.227083588
10.15391142	9.868950915	9.812691904	10.07176531	8.840233993	8.9579188	8.754351511	9.844339484	9.224301817	8.936554195	9.026019727	8.781640058	9.266197945	9.794433887	9.166437778	9.542633736	9.489766952	9.617170533	9.071257492	9.364152288	9.472697012	9.090465759	8.630032251	8.522562269	9.162997877	9.092436752	9.338308727	9.225773465	9.758921592	9.301941778	9.452689482	9.500224634	9.822213654	9.215590139	8.870928906	9.585550038	8.857696387	9.053363695	9.594591519	9.054247818	9.178222648	9.72071363	9.866226271	9.307278184	9.678763877	9.132193567	9.692162243	9.130897331	8.885568304	9.062821651
9.915436726	9.389654029	9.905440977	9.81118212	8.790266398	8.652839963	8.898573295	10.07374122	9.25955502	8.909619336	8.882248679	8.806194543	9.329468977	9.963984877	9.182500102	9.756924789	9.739560591	9.706532303	8.881769194	9.233199643	9.318248462	9.132921521	8.903366592	8.656193957	8.66319392	8.584965627	9.413898232	8.955759739	9.735078085	9.255073878	9.391208509	9.608058127	9.736232523	9.04930197	8.716937078	9.471264059	8.864951824	8.660265084	9.68529413	8.922174856	9.075435859	9.77808627	9.404854469	8.902094163	9.052532954	8.994799465	9.194814027	9.005993474	8.461608189	8.103943385
6.797244075	6.525433686	6.277815264	6.46482248	6.67039794	6.302396485	7.268355197	6.685916708	6.530930738	6.231349939	6.270744774	6.483516146	6.612598311	6.650215954	6.747945067	6.688952209	6.568106303	6.715405382	6.370141735	6.531644782	6.476179171	7.07157083	6.539403975	6.625694484	6.594907355	6.29879371	6.828774353	6.456098247	6.634132627	6.676124387	6.64637838	6.822652504	6.861616073	6.585956068	6.564312756	6.998610717	6.449826795	6.671975657	6.524624483	6.887876421	6.724697623	6.587146649	6.67164651	6.183605182	6.548511386	6.380487615	6.347950458	6.700925057	6.276740087	5.989870999
5.560882799	5.294432088	5.272534043	5.406667064	5.374760101	5.169282113	6.001305963	5.401685625	5.509232171	5.37044679	5.45480014	5.283176053	5.283986899	5.013656524	5.385418689	5.604347273	5.752087798	5.203463905	5.224738207	5.417121541	5.518526726	5.642800726	5.522920243	5.628763484	5.63531856	5.649754111	5.640842572	5.323476248	5.452503687	5.053152305	5.605353811	5.009212044	5.375487084	5.47127952	5.362132224	5.299254485	5.483602121	5.629287457	5.47765672	5.369244227	5.388501285	5.276228982	5.01955576	5.188742561	4.999597521	5.220449019	5.404149365	5.582594598	5.325455162	5.22845172
7.852777676	7.732566191	7.865739298	8.30857861	8.903769436	8.641383527	9.301247733	8.045387203	8.939853563	9.283003205	9.149326569	9.278916629	8.360447478	7.880732468	8.46254915	8.544328872	8.641639827	8.415791404	8.909860448	8.467296572	8.979693018	9.108493196	9.338342807	9.227854658	8.601782203	8.630999255	8.163422889	8.59128987	8.65144685	8.286391223	8.895769353	7.844479312	8.306868588	8.631884348	8.361740795	8.446029393	8.773324515	8.575289584	8.499395846	8.416124966	8.551926718	8.202460024	8.261697074	8.464452338	8.086630313	8.411484269	9.014523298	8.823499455	9.103703625	9.37890949
7.026024733	7.063200363	6.701972762	6.575761169	7.153169695	6.588207726	8.234246277	6.902827635	7.408817923	6.728575685	6.696554715	6.854956611	7.174222234	6.746474707	7.475601968	7.670270824	7.736288039	7.557546197	6.491420703	7.334528463	7.001737785	7.727340302	7.226728788	7.901397554	7.858625244	7.468513226	7.137786808	7.385221055	7.748649699	6.732293135	7.741129078	6.784498161	7.538174404	7.267572746	7.159650337	7.304080263	7.46702329	7.517999561	7.519263897	7.401490847	7.43324841	7.207068302	6.489257212	6.185458798	6.032294635	6.506843332	7.037346556	7.553142544	7.065025302	6.256796523
9.464694568	9.155455707	9.139459365	9.265181113	8.176040765	8.184759253	8.065833783	9.355737067	8.5844742	7.671763524	7.716632276	8.388174148	8.716332807	9.226489953	8.386387207	9.401344814	9.650949109	8.534280406	8.139969337	9.165791159	8.201193993	8.607872267	7.253998751	7.824827785	8.923940336	8.441492513	9.572151345	8.355943525	8.87496717	9.015651212	8.417840167	9.407935856	8.93548083	9.205478452	8.79313889	8.960718106	8.6768778	9.031767456	8.727204988	8.926298042	9.183270242	8.952829787	8.660473928	8.662413443	9.216837608	8.010940962	8.208411576	7.893360124	7.907556773	7.449029643
11.46055806	11.66371665	11.18210361	10.76369061	11.19510726	10.86444144	10.5299937	10.71459502	11.02371765	10.22695116	10.87795343	10.2497411	10.66435051	10.51873127	10.3638664	10.81470152	10.79648345	10.3500319	10.72605869	11.29771693	10.18949161	10.88470272	9.34831314	10.61002848	9.215091362	9.33535718	9.840134751	11.05392653	10.72547156	10.8754105	10.26883538	10.7334937	10.26913817	10.20272596	10.61354469	10.98075931	10.70439176	10.62884744	10.2371565	10.75365409	10.54216915	10.06297899	11.41561909	10.79264364	10.69700578	10.65698191	10.49774406	11.19276077	10.6325475	10.86899978
8.407074755	8.161908211	8.482060694	8.156987753	7.698779093	7.82528672	7.775992529	8.397017252	7.992878401	7.308399942	7.49344227	7.626228085	7.840955851	8.143784742	7.803561055	8.169622578	8.221240415	7.394280987	7.650143049	7.86019462	7.668983324	7.6703408	7.12081399	7.269509013	7.64803668	7.23516582	7.776917027	7.383158907	7.966944457	7.481562487	7.861360331	7.658450844	8.007202335	7.760782973	7.262210738	8.109198866	7.579656854	7.083124296	7.174506138	7.609474117	7.647120324	8.132986499	8.083341002	7.989010171	8.624988219	7.240936099	7.761643901	7.760364479	7.547149678	7.685431343
5.59750922	5.803814686	5.889796263	6.102738582	6.214537713	5.926817807	7.429108682	5.501428228	6.523576316	6.014495742	6.296166542	6.406283048	6.26263938	5.341206631	6.242460811	5.320537511	5.497085818	5.90082025	6.473605371	5.998653708	6.26510848	6.880113609	6.496395646	6.237100341	5.769082914	6.527308672	5.842852454	6.02295389	6.229666513	5.827303846	6.578803995	5.516894254	6.249839432	6.267388926	6.69502237	6.613856053	6.427869694	6.452567277	6.366688958	6.823151369	6.6831239	6.336668349	6.138015	6.054363832	5.792255572	5.835980491	5.988087074	6.418095698	6.42590693	6.47232264
9.460635962	9.39844475	9.398065414	9.168510997	8.374338934	8.58348285	8.008117085	9.388416035	8.533297645	7.934541684	8.022662793	8.082179147	8.612821359	8.989763789	8.328771931	9.455015256	9.438874553	8.369425591	8.186388701	8.923976387	7.780411332	8.168979593	7.30837979	7.627366964	8.209677279	8.387163521	9.186858368	8.353690241	8.687757849	9.297397935	8.292301755	9.434298724	8.541471023	9.438052948	8.55985171	8.459718959	9.010640696	8.908312775	8.764496719	8.952613366	8.917693321	8.983148302	8.904865639	8.557745732	9.232894767	8.239015397	8.288829746	8.237148645	7.923060593	7.629702482
10.09128956	9.997222751	9.989231039	9.80460441	9.170772408	9.226932648	8.722295219	9.941734517	9.118186636	8.690396081	8.509061501	8.753692925	9.697367075	9.6178014	9.274233975	9.77493156	9.817967004	9.253950542	8.908823094	9.348210717	8.454981181	8.669916499	8.522363687	8.330514423	8.90449793	9.152010986	9.814010862	9.126684995	9.582399049	9.597589065	9.147479942	9.809178983	9.424493281	9.95131742	9.300400247	9.449533667	9.535657773	9.134378611	9.847857822	9.614068742	9.607557221	9.982616324	9.51632512	9.212655232	9.819775367	8.730626979	8.950238102	9.165921822	8.601975784	8.310110669
8.369230442	8.146981516	8.013383178	8.515126727	7.609525496	7.533205998	7.904277572	8.466629162	7.83871574	7.70412152	7.579478815	7.313015238	7.881691459	8.18957247	7.868770718	8.305474827	8.327288478	8.299861498	7.749214204	7.923005347	8.065052343	8.022489437	7.969891447	7.563145753	8.188305359	8.077381097	8.261782523	8.169842538	8.461659267	8.19058493	8.054270798	8.267592955	8.565832328	8.290788998	8.122450693	8.448473945	8.050182806	8.200813711	8.533783262	8.104704658	8.329162948	8.62817306	8.035858166	8.011990956	8.184405767	7.591571991	7.829709177	7.666143757	7.736299496	7.840722984
9.86641607	9.484833525	9.626756478	9.6720606	9.706535574	9.304899911	8.643974083	9.982232833	9.430766298	9.072346732	9.22573845	8.991174435	9.734206307	9.924054737	9.485332103	9.496873125	9.53067979	9.959990132	9.02350039	9.335270712	10.09928345	8.996973342	8.722881341	8.448953042	8.986489533	8.739019466	9.653590949	9.30394268	10.20825409	9.716491897	9.85631625	9.977663467	10.21392862	9.910600081	8.660310958	10.35551917	9.393125506	8.845636463	10.10685641	9.408354103	9.242504906	10.36438204	9.695415399	9.367148638	9.863538974	9.219806373	9.113659756	9.137238304	8.525966284	8.509982744
9.978343974	9.564054204	9.58248863	9.53274012	9.65273453	9.289379781	8.890446309	9.624099086	9.301056293	8.52869478	9.021891808	8.778014099	9.503043782	9.791421747	9.016049594	9.394025485	9.406000898	9.807016584	8.805209041	9.13938384	9.827604707	9.060319322	8.916211068	8.914749432	9.11295958	8.536342522	9.507760553	8.836627061	10.12586795	9.542459956	9.61913762	9.759816096	10.12812732	9.641503851	8.641711167	10.07319865	8.887725273	8.52170168	9.63917399	9.021857363	9.180991164	10.00443986	9.523810734	8.206294499	9.548818595	9.010941965	8.83751014	9.008864371	8.396467742	8.631194627
9.892242455	10.04436241	9.984761924	9.860488934	9.561664115	9.448996043	8.666977235	10.20923999	9.409872171	9.083949965	9.259812997	9.019823785	9.771078364	10.27972989	9.377985266	10.0226238	9.837411176	9.946298487	9.336004961	9.52843905	9.572305204	9.196288109	8.167594703	8.675867102	9.76549654	9.011409754	10.12601678	9.386690625	10.3560165	10.12093535	10.07928296	10.41311839	10.32371167	10.22116115	9.128402241	10.67939664	10.05872877	9.054700052	10.11082326	9.712475909	9.695537458	10.47755788	9.576047525	9.663012183	9.858765496	10.11183238	9.368254649	9.344318015	8.891855816	8.743340886
9.052021084	8.78737158	9.000595848	8.8277078	8.736445711	8.488792134	7.366148038	9.492201544	8.361684543	8.222891556	8.214774807	8.228569784	8.865363774	9.365232943	8.410498254	9.038567551	9.076758871	8.841849812	8.121057115	8.621633355	8.737990051	7.914824097	6.796393015	7.358443213	8.365238037	7.909514402	8.904418833	8.202257774	9.520910159	9.175435899	8.817329301	9.459667813	9.359455633	9.214542261	7.948249438	9.62557779	8.892463861	8.015351669	9.274929667	8.550902134	8.39984884	9.636972112	8.930710698	9.183210328	9.415596936	8.705618936	8.561857395	8.217951207	7.692079432	7.94719096
9.90971562	9.258965481	9.43541853	9.757374451	9.945295072	9.490543766	8.617113358	10.20817117	9.451826823	8.966899032	8.800796801	9.032391121	9.859395641	10.18000323	9.559585197	9.68631201	9.668733106	10.07872806	8.987413285	9.579089209	10.17964609	9.079307704	8.341823733	8.151945409	9.631666267	8.918411061	10.11112846	9.106980412	10.35373324	9.877062681	9.993511011	9.977777398	10.36441849	9.562423164	8.559725079	10.14835923	9.224213486	8.574281491	9.882027228	9.104190732	9.016296934	10.11874599	9.826827448	9.498611407	10.19367203	9.056468025	9.124658896	9.190467056	8.563473274	8.557330755
9.466752936	8.887890768	9.255150594	8.874610813	8.303736973	8.366005055	7.869686659	9.228978402	8.401368148	7.512850672	7.64631351	7.675938923	8.61875964	9.095414115	8.207528891	8.990184716	9.050727278	8.908717524	7.56884409	8.26328239	8.964882914	7.858770354	7.305834604	7.672149433	7.926324012	7.841659704	9.076633011	7.998753113	9.496060608	8.863841412	8.867373108	9.110984709	9.494292682	9.033717766	7.966377862	9.538495261	8.654566738	7.964166583	9.198937807	8.501925462	8.27991374	9.615896357	8.621767558	8.568683491	9.107094797	7.980490807	8.021269246	7.874338502	7.514641012	7.064482015
9.970709605	9.267884359	9.684285892	9.587044643	9.311889309	8.95519357	8.316722421	9.919654066	9.081876374	8.539566554	8.498220397	8.429207584	9.393841446	9.857485811	9.146440229	9.484030631	9.445632381	9.160939722	8.512639088	9.002792219	9.272557936	8.455099078	7.907591742	7.852602252	8.438926215	8.199319501	9.467809353	8.855160735	9.894630074	9.362864718	9.248193403	9.813346388	9.800903362	9.808438259	8.602991358	10.14035656	9.173536688	8.31126406	9.526855333	9.305037377	8.837390816	10.02203524	9.117673435	9.585610156	9.725361854	8.976185681	8.833210214	8.943495239	8.284717863	8.196587984
9.955477975	9.581742961	9.718507289	9.527801873	9.40098243	9.126933622	8.044760648	10.00966915	8.901713163	8.208165275	8.362810618	8.346726539	9.410972847	9.8030009	9.047830252	9.416718994	9.4560311	9.348974914	8.300234683	9.098647676	9.598115955	8.412388743	7.707461909	7.837353262	8.514958059	8.122811497	9.497443509	9.009233974	10.17099163	9.435752708	9.493412723	9.880544823	10.06211667	9.936865315	8.539819863	10.1856929	9.29653664	8.504073081	9.500986462	9.327860095	8.942665054	10.3406779	9.567962519	9.443865978	9.748272445	8.700799589	9.007769064	8.918650765	8.291546305	8.05885838
8.856927742	8.864964838	8.238329013	8.325469959	8.392293099	8.238390241	8.421608437	8.703200652	8.001749571	7.380677243	7.466865336	7.46916361	8.520968253	8.674610414	8.044739723	8.606777387	8.500510266	8.263118156	7.836378454	8.033597082	8.022970124	8.246354268	7.183680316	7.53308856	8.164029152	8.02727305	8.728283108	7.990418339	8.604904719	8.375755064	8.332006118	8.84740701	8.677213672	8.212994261	7.996675347	8.367772554	8.092720716	7.692303022	7.646770782	8.211068846	7.933835468	8.097460163	8.447505513	7.710235533	8.367315247	7.925057036	7.21006022	7.925736145	7.65697265	7.348040028
6.625224864	6.139874834	5.752021292	5.99973291	6.635589873	6.195233854	7.521287197	6.251147681	6.807353208	6.155528938	6.223231855	6.357723349	6.263881749	5.87742481	6.228827281	6.635072	6.739732925	5.768644821	6.367612574	6.316098679	6.339568145	7.133896311	6.388545803	6.590707369	6.928634104	6.541386997	6.979884521	6.273613654	6.2385813	6.281610622	6.667328883	6.490083583	6.338011225	6.635121356	6.693736711	7.023592181	6.90522069	6.273039019	5.949211487	6.654459856	6.432790323	6.436784728	6.312139726	6.361075934	6.029604351	6.04964333	6.125445505	6.741943077	6.4672455	6.305102854
7.253466187	6.743799079	6.717795977	7.110370139	7.577813552	7.259289588	8.128747312	7.103629194	7.658038314	7.203911168	7.300142763	7.677768572	7.467719824	7.031574975	7.338981041	7.124093765	7.07431855	6.69043957	7.512601854	7.216538593	7.547571244	7.850632002	7.417495075	7.066554361	7.567848943	6.721935316	7.298689698	7.12664782	7.033214963	6.871640003	7.418565555	7.360779682	7.042518891	7.450913142	7.40442847	7.551144627	7.411778711	6.664190712	6.30886229	6.290562783	7.499665865	7.370500597	7.4031194	7.384042748	7.306744765	6.980417471	6.986456881	7.724199069	7.5832792	8.158260818
7.478689128	7.235882767	6.908206506	7.403301766	7.614080396	7.532942749	7.516583093	7.382545974	7.444617696	7.115444188	7.308361778	7.493317854	7.18353197	7.201200819	7.096361049	7.525010693	7.308986401	6.660465092	7.559160063	7.379509135	7.243737038	7.447532305	6.775533906	7.007730555	7.431198562	7.223944392	7.649644181	6.947215107	7.197787908	6.985880854	7.444377737	7.342739087	7.420221235	7.502010116	7.423545217	7.485417184	7.502911683	7.018883082	6.50519844	7.318202831	7.628417142	7.327207257	7.595374072	7.641338838	7.442937166	7.254791133	6.981208756	7.456720958	7.639107417	7.891223966
8.562881508	8.42939963	8.631267765	8.677051504	8.298400753	8.126194092	8.190131948	8.411512586	8.041297155	8.404890671	8.166212523	8.088256881	8.300831936	8.323693569	8.137745909	8.1404644	8.099725005	8.206458233	7.971119987	8.057711172	7.862745554	7.996157143	8.44618483	8.034701737	8.53731368	8.746405234	8.43064379	8.464672216	8.193225599	8.200912592	8.214378386	8.258875164	7.914565069	8.275695882	8.089729812	8.015770692	8.202891796	8.236218915	8.217892289	8.362083449	8.17292254	8.330268123	8.191197628	8.394087939	8.280127355	8.064111069	8.406824792	8.251978145	8.411348573	8.557110253
7.297991261	7.291811546	6.947885911	7.568455912	7.991182073	7.69453283	8.53031997	7.26896845	7.759658044	7.655382573	7.619835754	7.917492701	7.917087963	7.562537994	7.749742157	7.104278608	7.175812206	7.331348644	7.772648114	7.468969299	7.406010502	7.996413385	7.709793678	7.737981632	8.071673542	7.708404169	7.689252431	7.69348645	7.365992187	7.244263896	7.585680644	7.31528605	7.518483594	7.661118438	7.918242123	8.143560359	7.987026352	7.710564835	7.104833061	8.217419886	7.841319092	7.73244863	7.552153419	7.915621574	7.478035586	7.364564091	7.668749782	7.965632877	8.054300895	8.189784226
9.696564775	9.318240051	9.119260176	9.101504915	9.066299022	9.092683188	7.963529799	9.045514505	8.240489627	7.877077596	8.510490922	7.959359184	8.829736817	9.254759143	8.105181759	9.489930164	9.287983034	8.22411296	8.610376465	8.803070586	8.047123137	8.479779213	6.993671054	7.774279375	8.340100239	8.158155919	9.190049947	8.252739151	8.851004445	8.909328522	8.333816282	8.954287026	8.652873621	9.291546579	8.218174415	8.686554241	8.608200213	8.853216097	7.997649716	8.848184975	8.915092166	8.936151726	9.204159687	8.547897703	9.092620706	8.991136292	8.180154756	8.453156471	7.841319279	8.309046309
8.021016215	7.831849487	8.071836877	8.095569287	7.87685069	7.70860714	8.080808467	8.241913308	7.73776174	7.294824544	7.756034271	7.759841442	7.95807254	7.995312177	7.796199421	7.902406032	7.880288943	7.585437605	7.811848792	7.698607151	7.354298462	7.710773772	7.539498758	7.472690458	7.571663981	7.831891602	8.347239384	7.742263552	8.030512651	7.881880738	7.924856122	7.792334325	8.01601991	8.093696444	7.922578594	8.172359657	8.015236802	7.923439869	7.868186342	8.490611187	7.980288789	8.303270853	7.778516082	8.233789716	8.136900483	7.561017084	7.794959869	7.787152452	7.797688813	7.961006404
9.037975497	8.979564947	9.207495406	9.172874017	8.309242296	8.378905054	8.562509421	8.774798771	8.368002031	8.456854992	8.419473153	8.409299981	8.408750488	8.658777886	8.481985931	8.694889862	8.701262917	8.210015966	8.438766435	8.45341444	8.110468407	8.29548572	8.414572074	7.881344335	8.040818703	8.739841672	8.984500555	8.462893764	8.779479485	8.85201533	8.500169406	8.937668197	8.874758582	8.908172964	8.652147086	8.760640628	8.820646096	8.841409202	8.793786827	8.968804129	8.887830123	9.104881516	8.726583352	8.910907581	8.68853296	8.542152824	8.309879147	8.194359747	8.354029105	9.01185991
9.359130757	9.357921149	9.661597915	9.383046456	9.129756692	9.06549904	9.053795112	9.442189451	9.080499257	9.033399458	8.940122177	9.232721266	9.14080779	9.174520213	9.206644688	9.316924293	9.184094162	9.231914772	9.083243258	9.02328367	8.642526146	8.985252184	9.309042173	9.0930915	9.476933637	9.754310139	9.605270606	9.521296951	9.241625594	9.59248324	9.349712624	9.50646247	9.469022452	9.446775856	9.26610666	9.556100051	9.457280111	9.301267194	9.691820797	9.550166421	9.355285629	9.625014708	9.216634486	9.596316817	9.364327409	8.976293985	9.255881457	9.066171338	9.237257761	9.093665847
6.762194576	6.85270841	6.620140303	6.669959679	6.981539194	6.632234005	7.677120781	6.925577782	7.108996973	6.972353046	6.905541363	6.868850511	7.109626492	6.938557299	7.139857634	6.721717528	6.526513287	7.019635736	6.846716923	6.760220625	7.075917391	7.4470756	7.54801771	7.218943902	7.225372564	7.085593426	6.897307727	7.364899987	6.99932224	6.630945803	7.078334385	6.88191894	7.104964554	6.928942424	7.332686266	7.411779988	6.986500626	6.928185897	7.201465652	7.42713668	7.30199489	6.939571549	6.77471302	6.785835471	6.382835502	6.789850231	6.784083597	7.168527445	7.110212483	7.164232329
7.210042962	6.61763906	6.55134536	6.974742919	7.298723584	7.060145013	7.896086628	6.801011654	7.330382628	7.426017214	7.205513243	7.218280884	7.135340048	6.883212213	7.326532993	6.701669739	6.816738307	7.056946878	7.341895285	6.858982228	7.401753425	7.529027263	7.620109317	7.428779055	7.58356724	7.230304874	7.646016439	7.467383786	7.003588298	7.240387564	7.229555623	7.361096787	7.04940765	7.241859238	7.410193099	7.535866013	7.171954201	6.89718765	7.158308381	7.190033059	7.437251542	6.981964287	7.231517426	6.850881099	6.845427671	6.976859742	7.198571042	7.308743771	7.334673303	7.266529441
8.948444592	8.574863155	8.306624019	8.271283691	8.144993432	9.004567684	7.684408725	9.113731865	7.90864099	7.737088367	8.35985332	7.708777301	8.229213781	8.684903814	7.768145768	9.524213622	8.636180099	8.360329928	8.495162227	7.806577876	8.336420682	8.425522947	8.018949647	7.466575071	7.85103587	7.092894897	8.089362355	7.339081204	8.163080013	7.959262882	7.411810216	8.034466885	7.955215613	8.244176332	7.390907152	8.014551741	7.703769635	7.674843429	7.710777481	7.732132044	7.805204808	7.843553614	8.360697168	7.750139989	8.223220968	8.970165733	7.873328426	8.030731994	7.717409412	8.841287368
8.698030458	8.396110171	8.10300835	7.905825333	8.294991974	9.128552459	7.45336882	8.656379145	7.73015553	7.80575306	8.158471366	7.865266859	8.219291855	8.715544263	7.952930399	9.204761713	8.201739161	8.192760972	8.338007703	7.923659714	8.410416685	8.210846687	7.522145853	7.503556683	7.738768012	7.208595493	7.983512033	7.312230477	8.074263727	7.921018647	7.674062615	7.873872301	7.871091186	7.929953415	7.351708608	8.079017479	7.470908896	7.33107101	7.391076467	7.734964481	7.907942548	7.678366244	8.621787842	7.890120435	8.459265711	8.877360668	7.726964822	7.938541057	7.888188929	8.978225862
9.889366705	9.212604943	9.017935988	9.484613881	9.639333129	8.509968122	9.150767784	10.00575776	9.20995071	8.670249359	8.552040603	8.641545533	9.720986995	9.878089954	9.09238782	10.30955288	9.852692202	8.800357588	9.194517302	9.249390016	8.548870329	9.763573673	7.420626466	8.287543059	10.98831341	10.25560882	11.35968224	10.58745691	9.828841678	11.10796371	10.0335786	11.43503631	9.984882539	9.607196153	8.927397381	9.255054819	9.218385086	8.948810693	8.712947774	9.141941584	9.101318897	9.255168735	9.327704151	9.250419386	9.508264492	9.197883663	8.168089659	9.164485617	8.129689479	8.052854893
5.381265387	5.678734429	5.466097168	5.260522029	5.714414834	5.246657776	6.813786368	5.890131449	6.185834602	5.607615277	6.093281062	5.356097033	6.028099035	5.725403528	5.21748881	6.034240896	5.701615268	5.34962994	5.623048909	5.45110794	5.700384287	6.231155029	5.6336928	6.224668201	5.973658035	5.905727826	6.106229653	5.452581526	5.911854787	5.932098078	6.216497091	5.512015458	5.677639858	6.373420972	5.877975127	5.778830851	5.80713621	5.782977088	6.103122355	5.616942287	6.127008898	5.714509191	6.228318359	5.496064524	5.751418704	6.039748831	5.702680266	6.311110117	5.926351304	5.101007155
3.916976337	4.28053488	4.490005083	4.379786052	5.478767314	4.88721055	7.044716031	4.291531109	6.186244517	6.01981667	5.626680427	5.623020806	5.1038125	4.262148743	4.085624067	4.160382718	4.187593492	4.461129256	6.02975212	5.043333315	5.949487343	5.973396757	5.532643641	6.317385043	4.864971962	5.130368274	4.252139611	4.729981781	4.723470542	4.514639083	5.479485748	4.275673693	4.763838792	5.294374128	5.867875193	5.723484741	5.982634339	5.3517639	5.606382726	5.647986317	5.736330058	4.986425285	4.771934493	4.95323697	4.58843276	5.060124511	5.619617363	5.827492018	5.741778015	5.120569438
8.885876333	8.446622155	9.806211097	9.811428715	7.923700259	8.683721919	8.014250646	8.699228688	8.727933932	7.5599991	7.84936836	8.655465895	8.329217922	8.706981424	8.957151171	8.626181011	9.020694005	9.693189168	8.118664351	8.957896083	9.477262371	8.136067183	7.7638345	7.945352482	8.670889504	8.396599422	9.336882929	8.452211651	9.399903984	9.223827056	9.408264963	9.328911404	9.790267241	9.513621938	8.68611291	9.544965882	9.24980755	9.002588503	9.221681059	9.417575272	9.093370465	9.988459239	8.083819707	9.247359523	10.00422262	8.036997012	9.184801693	8.012474678	8.244847469	8.209832606
8.331210416	8.164388788	9.447422871	9.49226106	7.713822644	8.263282523	8.003653545	8.420963442	8.82913424	7.040739334	7.659865174	8.612573741	7.921508446	8.15532882	8.844548598	8.312884344	8.983797018	9.758305722	7.879224786	8.756191802	9.26909895	8.13788008	7.568650613	7.640649514	8.382465678	8.52754895	9.190677726	8.554781267	9.192996087	8.605068275	9.543498249	8.953380714	9.942352097	9.314008372	8.397852988	9.24994844	9.085399383	8.501662331	8.697207945	9.197604405	8.871881818	9.715184328	7.55162025	9.051430969	9.658804119	7.612224766	8.796014594	7.968646066	7.957651268	8.116801335
7.636453728	7.26409186	8.944574295	8.961238526	6.393792457	7.421226053	6.450007043	7.742711217	7.871492443	6.108346098	7.006637973	7.646246524	7.165980844	7.576081416	7.735982371	7.674805074	8.123705784	8.204042048	7.122339624	7.884955271	8.509634852	6.975902289	7.054605575	6.529127272	7.401170833	6.710572893	8.055920497	6.975465721	8.506450957	7.629459594	8.366303034	8.026292142	9.000320159	8.370561724	7.297055487	8.245209676	8.13054489	7.354732153	7.497192281	6.809880778	7.987143165	8.999596393	6.724312967	8.093175605	8.870192256	6.894672824	7.521367097	6.915689008	6.95616719	7.289466471
8.605392034	8.32197677	9.793321258	9.836542496	7.833234916	8.947268105	8.032352372	8.563556144	8.891276108	7.562151527	8.261928698	8.925006671	8.388096525	8.599859948	9.035825746	8.581464035	8.873420725	9.32543824	8.518385955	8.914906099	9.226444065	7.944811872	8.048103542	7.863993354	8.042709077	8.176317384	8.992680324	8.284963218	9.156556817	8.957963714	9.203914429	8.70262987	9.531872883	9.555307672	8.681037064	9.294699031	9.312636582	8.951690056	8.84047503	9.306622635	9.050845867	9.898891527	7.970733667	9.325933216	9.870946664	7.868887001	9.138172549	8.106128555	8.233846067	8.301049519
7.747928124	7.479683902	8.974006769	8.931663717	7.735225645	7.794393752	8.248316824	7.689883162	8.433422522	7.505902862	7.718929856	8.267972002	7.770860419	7.679748133	8.17355786	7.66335626	8.185097615	8.462937438	8.121723108	8.125212951	8.179541213	7.821206214	8.051301937	7.858199581	7.314362295	8.087940919	8.484564807	7.927305677	8.304228296	8.369102513	8.53612761	8.083344311	8.758446043	8.557708124	8.021587935	8.487761243	8.380320889	8.029908471	8.197806515	8.610366937	8.418710155	8.913372542	7.465241979	8.565794324	8.873311039	7.299064277	8.297482388	7.87924075	8.125468215	8.379630107
8.890385883	8.480779015	9.939171614	9.713614385	7.674131275	9.079100862	7.934752749	8.597759253	8.961987789	7.666440056	8.166741001	9.021366162	8.216289845	8.447853343	9.064594901	8.854497571	9.054224084	9.698601532	8.358635499	9.072101967	9.293347292	8.258693916	8.68721534	7.603982086	7.90543333	8.663734528	9.172329644	8.445044098	9.19050851	9.156643422	9.191122141	9.237608538	9.628075146	9.554632527	8.601815975	9.035226093	9.280919971	9.081818691	8.988941811	9.230595462	9.345487584	9.83573683	7.747936814	9.302763506	10.00293566	8.262459055	8.935812842	8.066413721	7.938656524	8.794363985
8.76520699	8.997246837	9.017017217	8.936763622	8.657006613	8.518151743	8.298388976	9.003715255	8.493261337	8.579743688	8.272633691	8.691875856	8.796489476	8.722573401	8.651096775	8.761177959	8.694696103	8.695165299	8.504796031	8.630127721	8.066191573	8.076433567	8.420943708	8.064038871	8.707696567	8.973551499	9.103811396	8.639455588	8.410138243	8.981154071	8.5042801	9.08285338	8.758843207	8.989753629	8.81560762	9.019129833	8.897243367	8.628967939	8.974012616	8.950534694	8.809609916	9.019852273	8.759396316	9.000132976	9.005817887	8.221954658	8.716856448	8.605910242	8.530742883	8.57881968
6.682945938	6.930000681	6.89492779	6.799366765	7.013168698	6.878514549	6.928697536	6.814675356	6.680214385	6.994824223	6.907304991	7.064654858	6.968337352	6.888659757	7.118268661	6.541981596	6.617563518	6.994381683	6.752565045	6.658641207	6.699517338	6.756767122	6.814359216	6.914847827	7.070242362	7.267028771	7.167203536	7.159833055	6.554833744	6.680570484	6.837534859	6.591930012	6.436312631	6.717535805	6.72904078	6.70474926	6.716895711	6.993960844	6.720853541	6.779541985	6.550018913	6.730504087	6.82441672	6.911294763	6.896134787	6.666766278	7.143634649	7.193475914	7.199278881	7.233879654
6.398922988	6.100414152	5.950670824	6.763127897	6.371337409	6.377006051	7.193671193	5.952509957	6.706254844	6.478230508	6.464621105	6.567534504	6.264598462	6.098636012	6.49928344	6.121144905	6.036055103	6.220694443	6.553261149	6.229487531	6.805886184	6.979948511	6.766181163	6.740961754	6.660071896	7.005045398	5.968501442	6.497839356	5.916823475	6.373228515	6.200129424	6.124341632	6.273482963	6.581868164	6.951638779	6.573693847	6.460492115	6.58178619	6.611578583	6.663887357	6.798883181	6.447193184	6.55496833	6.709062155	6.326461834	6.327318311	6.443037535	6.583541854	6.57412945	7.081211123
6.494375226	6.728600534	5.968359655	6.755089937	6.68616712	6.557988698	7.930711817	6.26770123	7.411507523	6.748852597	6.721934874	6.559622803	6.349735046	6.141929778	6.741330807	6.232244369	6.290869151	6.503159179	6.706877772	6.751536384	7.198888776	7.704271334	7.073401822	7.450076297	7.343805882	7.241209461	6.848847705	6.849380732	6.769839581	6.79156602	7.2759445	7.059190358	6.8340397	7.101428353	7.476317074	7.342664863	7.154059445	7.075509327	7.163804396	7.107984013	7.395513636	6.766836927	6.845308751	6.813307792	6.334373726	6.520564629	6.78917551	7.061249074	6.785345175	6.699938044
5.672450129	5.684576541	5.349653872	5.401694517	5.847325881	5.612153854	6.752666636	5.942192238	6.27580647	5.882287999	5.780771799	5.815842087	5.891389199	5.650805543	5.938102889	5.766686855	5.738476224	5.845783706	5.90588375	5.753566305	5.820124353	6.687177145	6.095966142	6.358466507	6.330664369	5.640250219	6.130472055	5.851745621	5.745860145	5.875475869	6.216447906	5.897449843	6.038437503	6.016226573	6.199687942	6.54668282	6.120969171	5.721225905	5.948838113	6.13341186	6.276045704	5.93277214	5.851947389	5.661521171	5.58216939	5.721218638	5.759262093	6.089714776	5.890437373	5.793480808
5.495310934	5.877634843	5.105784092	5.690029951	6.331007167	6.074628028	7.254065147	5.419410722	6.747235159	6.424420977	6.434459546	6.504995064	6.478200386	5.916664281	5.923967541	5.910791531	5.404404754	5.956905164	6.640897474	6.034387392	6.9449587	6.778394694	6.920105081	7.101126957	6.424237869	6.476569145	5.138785638	6.208892453	5.875139446	5.6603844	6.410879456	5.39954095	5.636150712	6.071304732	6.452936401	6.189597605	6.458522317	6.238104122	6.213528634	6.299430282	6.097070186	5.52012711	6.043765977	6.127025488	5.86087951	6.094692196	6.675808621	7.014769776	6.802578576	6.691881517
8.165988614	7.859850857	7.492960068	7.818827237	7.568486319	7.67385528	7.891959371	8.101645959	7.627948718	7.346497462	7.621752595	7.508105647	7.729593254	7.843865914	7.820633333	8.242511711	8.302695388	7.716271449	7.673944829	7.973202579	7.586960741	7.977240061	7.762290969	7.761708445	7.86652065	7.562039697	7.940432465	7.474690044	7.652397615	7.980052111	7.764918171	7.986489834	7.749276557	7.952685158	7.812697332	7.985781844	7.742262338	7.817962145	7.659858475	8.051605192	8.006647922	7.699794253	7.819451776	7.41445332	7.51494287	7.845132589	7.218731619	7.501728233	7.62038845	7.889009035
7.266527404	6.928293865	6.792814638	6.95116225	6.525455816	6.562815182	7.064765649	6.958488269	6.676381856	6.287642666	6.509265396	6.457080016	6.618334418	6.862927548	6.561258031	7.282605097	7.487127289	6.380517815	6.62583544	6.736156149	6.531025061	6.924324808	6.740017981	6.857643883	6.729668497	6.188902626	7.425867424	6.31924176	6.69190159	6.975444002	6.497233222	7.005368071	6.558598487	7.038058884	6.760980599	7.021811481	6.4498167	6.776522991	6.5264175	6.748261537	6.895583687	6.748316004	6.823862336	6.129440595	6.985618924	6.721441026	6.445210037	6.64329105	6.672076874	6.609748388
7.045802585	7.213581894	6.745787542	6.859964642	7.59134119	7.527872581	7.558309525	7.300240029	7.249851604	7.222175762	7.371208197	7.594722309	7.261775045	7.526323681	7.316121394	7.346736923	7.427090429	7.438055777	7.475775919	7.295836347	7.498299697	7.587321266	7.431095197	7.300421157	7.519047135	7.173180829	7.693335701	7.163560504	7.339761667	7.733758387	7.364392339	7.319172238	7.473267409	7.227830746	7.229694677	7.716125877	7.342202023	7.174691337	7.153560795	7.437641794	7.477422274	7.17594158	7.674208838	7.599052085	7.354341695	8.205883717	7.348981757	7.504975087	7.557690953	7.93374121
7.130829406	7.043242205	6.892171472	7.153052278	7.039784665	6.966492179	7.481784254	7.269605899	7.163001122	6.582008426	6.648549231	6.864991693	6.96670516	7.069002346	6.896070957	7.298772154	7.358776997	6.771656849	6.63821759	7.164661839	7.26650712	7.425842588	6.387877489	6.86669491	7.051883933	7.004934851	7.227969486	6.725946343	7.350296349	7.515559584	7.14764964	7.283587036	7.24756856	7.357288792	7.416442922	7.679548413	7.231820825	7.109921259	7.07802332	7.321408838	7.306726837	7.100314607	6.814406614	7.059229501	6.940076175	6.540621584	6.971997496	6.794386888	7.030059918	7.079709074
8.457365596	8.042635622	7.964835346	8.115974691	8.178917838	8.268680188	7.585472311	8.687482588	7.818645401	7.725282154	7.562831972	7.784677513	8.070138338	8.543725706	7.977240531	8.678526034	8.272889345	8.368224692	7.937802667	8.184492913	8.033587575	8.17231434	7.5554664	7.408561535	8.430476781	8.043617533	8.93713359	8.192614349	8.645333593	8.735806851	8.279313746	8.857433634	8.749879081	8.168987877	7.628954578	8.443055776	8.188635755	7.900254576	8.003405992	8.183921141	8.047788113	8.3410186	8.314935978	8.367376914	8.331583069	8.252872205	7.770059498	7.760571563	7.79412475	8.12494172
8.220052979	8.117389799	7.625815162	8.061023371	7.872465849	7.930812072	8.116677976	8.405759713	7.837755351	7.594606566	7.457660144	7.803909328	8.585981593	8.603108112	7.771944356	8.705395635	8.962624852	7.978979245	8.216212687	8.663218975	7.780232688	8.330513296	7.385354083	8.118570739	7.070174262	6.886410323	6.934823452	6.934318447	6.636556233	6.798964714	7.004988151	6.909472676	6.787365872	7.044213871	7.193403618	7.593224788	7.202470249	7.007638761	6.930088578	7.37156289	7.234512078	6.674132218	7.887040356	7.929329148	8.226872609	7.839525927	7.625767083	7.712096929	7.814166995	7.827737549
6.942221374	6.98090701	7.219029195	7.533284837	7.517423987	7.22331958	7.846644974	7.245569033	7.506974556	7.033737355	7.016363558	7.292760409	7.461852244	7.107156794	7.594137148	7.131011034	7.472657912	7.491410823	7.18487101	7.407794473	7.676181943	7.793232002	7.262589744	7.251049643	7.307641829	7.2309179	7.962339309	7.399155501	8.019019124	7.568037197	7.859119947	8.028547236	8.045262695	7.702020818	7.637492605	8.173639294	7.523312832	7.288479283	7.703398926	7.814498822	7.453764941	7.905207406	7.070660396	7.414927811	7.459974833	7.009281834	7.25753528	7.423588753	7.467591446	7.405981638
6.922012385	6.355847906	6.452407667	6.653423587	6.477000889	6.192493307	7.022227098	6.59637894	6.702175782	6.047662721	6.003712667	6.352429122	6.628884879	6.395717477	6.478743662	6.652666408	6.481275733	6.148629997	6.334576902	6.260660703	6.476422315	6.753171686	6.207399666	6.263778151	6.418767114	6.030768731	6.632928577	6.344433107	6.377017979	6.263487201	6.499330009	6.762335323	6.305867916	6.742345694	6.735407034	6.859687327	6.62681565	6.222916401	6.037667126	6.602366794	6.610215049	6.436368387	6.651762056	6.504203963	6.425626671	6.134638104	6.492699931	6.457235723	6.453903616	6.311813053
7.241274088	7.009826893	6.797504881	7.086279257	6.904520395	6.602166355	7.833857579	7.130718461	7.395827493	6.288354963	6.723031937	7.075917748	6.880477571	6.674740911	7.187115839	6.872130126	7.108675016	7.09791253	6.85488384	6.929357525	7.305101046	7.438187798	6.064979425	6.813971585	7.291248452	7.091581709	7.010899549	7.11507307	7.782430623	6.702814866	7.49542729	7.15178169	7.99363915	7.214056908	7.303964365	7.658563164	7.327096989	6.78590707	7.140218927	7.427825506	7.264930719	7.508045645	6.902474184	6.942634267	6.871662079	6.284079798	6.531694345	7.060673381	7.148612325	7.150651714
7.171020235	7.189535876	7.323829013	7.396358369	7.514082472	7.350052769	7.495709078	7.183271293	7.357830439	7.229112472	7.616390037	7.770696336	7.415599048	7.490519981	7.506731079	6.852102207	6.850546195	7.435810861	7.597394837	7.225318308	7.524137688	7.335135614	7.43552835	7.086512969	6.902265925	7.162546613	7.525761216	7.260537342	7.810066885	7.284195878	7.577045357	6.974667255	7.6841318	7.200377033	7.307609823	7.729920297	7.339142996	7.405218195	7.146052095	7.549189896	7.509631628	7.622179623	7.378644654	7.684120303	7.671384963	7.228699271	7.558811418	7.373321715	7.806084522	8.330650409
9.444016337	8.772469145	9.358131693	9.489766453	10.20305642	9.692607482	8.840449242	9.306783732	8.906300915	9.273884519	9.163612568	8.848300989	9.711197729	9.473354583	8.852670657	8.552562059	8.010124502	9.25624628	9.019816691	8.283139968	9.054015643	8.464704291	8.623983557	7.917965476	7.762412164	8.442923472	8.836589183	8.502297368	9.324410305	8.858264638	9.285393853	8.591549152	9.316669246	8.967737773	8.559813566	9.146897659	8.487703001	8.149118593	9.08233986	8.766143297	8.706787778	9.36643941	9.83659587	9.263003602	9.458153396	9.875692527	8.848876919	9.827394945	8.754808078	10.81606517
9.689536865	9.058026085	9.380167459	9.327897602	10.29816014	10.05171405	8.665275034	9.562885433	8.897592535	9.556618548	9.273101139	8.891460468	9.65773248	9.563467922	8.829815933	8.459335365	7.848211995	9.325806915	8.9461458	8.222012569	9.010797124	8.2112432	8.888846224	7.710995923	8.16140418	8.752730993	8.962154342	8.521542336	9.386156502	8.816418231	9.231173935	8.872667407	9.431302002	9.002569455	8.484059098	9.015362379	8.455873992	8.090171092	9.211190956	8.64605059	8.511142572	9.26323138	9.88022698	9.425298209	9.531809208	10.22620134	8.913271855	9.806568346	8.594547266	11.14152856
8.889850106	8.709487322	8.9313729	8.700762554	7.998874333	7.777431192	7.841497709	8.531500501	7.761036418	7.917580753	7.747471033	7.829850935	7.809904758	8.157079834	7.817220401	8.253351178	8.211848602	7.868926945	7.689281979	7.708146746	7.651930093	7.533457638	7.590446424	7.608834345	8.2027502	8.64821094	8.736736755	8.176902686	8.206301974	8.137563882	8.015557465	8.520428333	8.236788694	8.259662214	7.666887909	7.683486086	8.003185717	7.767524927	8.161549713	8.25840691	7.963433129	8.329521815	8.32090048	8.513652634	8.722072356	7.842182754	8.10183528	7.8450052	7.667931073	8.105653603
8.705666047	8.649775124	7.178264346	7.320390219	8.216696276	8.417977113	7.663040726	9.008430924	7.823131924	7.888766765	8.002846107	7.755328257	8.030662769	8.437755468	7.848324047	9.101774535	8.329406635	8.564922617	8.245209792	8.035730689	8.241588152	8.546011639	8.005406374	7.381400545	8.055652229	7.607384418	8.624234941	7.793030141	8.259238368	8.365298499	7.7530412	8.411345474	8.459960271	7.666780989	7.111763456	7.776837023	7.379585966	7.027281698	7.404097219	7.244298985	7.541469231	7.48134445	8.68134219	7.832336939	7.617313447	8.588245372	7.492875867	8.081962363	7.393620012	7.898172744
9.205197652	9.12115011	8.87821037	8.826482113	8.797294432	8.915787876	8.777909163	9.303048847	8.70876444	8.56904165	8.495915134	8.39748121	8.596816245	9.100453791	8.587097242	9.46065882	9.658737269	9.098363397	8.670858552	9.051255321	8.364609817	9.167220374	8.970329275	8.449475543	9.303224389	9.004001319	9.339015056	9.019060599	9.090632989	9.343542782	8.997917732	9.546321095	9.070084637	9.145554923	8.80163553	8.997834227	8.843243934	9.059003344	9.116349339	8.796048145	9.165893036	9.055975852	8.955031562	8.615329063	8.662314084	9.862663122	8.47073238	8.56277397	8.449420193	8.325462831
5.947208335	6.06662985	5.979964097	6.325089947	6.554401559	6.220124691	6.901718151	6.021915435	6.419705464	6.734115482	6.735271599	6.677705198	6.528676875	6.330003299	6.85861733	6.016526238	6.149794621	6.800199644	6.653791541	5.973210218	6.711948911	6.747495573	6.998983871	6.619685646	6.624781106	6.543188691	6.528269966	6.370319268	6.457819234	6.316086357	6.732867518	6.226683096	6.531236759	6.436175572	6.771866798	6.868336552	6.469481536	6.136027683	6.673113247	6.507052083	6.773818744	6.529732693	6.522965739	6.273985768	6.01981744	6.025372436	6.175736836	6.729486082	6.611019639	6.684158081
8.130046398	8.131255877	8.150527563	8.297424282	8.021915675	7.835248604	8.339343105	8.236641961	8.14973114	7.616718526	7.82378586	7.849557415	8.040142461	8.182838629	8.090808634	8.232146149	8.061455003	8.054539394	7.887934884	7.845549176	7.945714364	8.142136108	7.923892039	8.079525429	8.125413162	7.622071056	7.938358338	7.780158674	8.134751889	8.248549794	8.136599254	8.205763284	8.302299951	8.417434992	8.2206959	8.682443139	8.070939089	8.007905166	8.053334557	8.317427797	8.297335126	8.293191519	8.066704589	7.380684858	8.182581898	7.74170123	8.059564036	7.941902681	7.986539958	7.866009138
7.219187072	7.274966938	7.62757784	7.624291942	7.387034808	7.675606736	7.31798976	6.758585981	7.656812692	7.529743512	7.217557684	7.344198723	7.14251384	6.841788691	7.297549262	6.775638014	7.151723083	6.919580884	7.318008755	7.238894812	7.711883207	7.340748448	7.905473418	7.908478374	7.475320898	7.563559315	7.18445995	7.271481063	7.258151694	7.230186158	7.498233681	6.696769788	6.931603593	7.196692662	7.366274813	7.54989808	7.176049795	7.276705089	7.515633021	6.996371518	7.503666664	7.122860975	6.738980646	7.145175217	7.010850869	6.973787718	7.70560103	7.170264427	7.639077965	8.042522702
9.650949029	9.207083831	9.125729723	9.038620225	9.256121143	9.196783013	7.928261809	9.311293168	8.21070868	8.411822318	8.459242652	8.096701525	8.821022188	9.240596391	8.167112887	9.628031567	9.557228333	8.574348661	8.806267921	9.110825853	8.270183782	8.809827308	7.70017058	8.028051147	8.676667717	8.310692933	9.378829702	8.772879671	9.182840748	9.434747687	8.763767235	9.597880011	8.927199207	9.319669546	8.541772921	8.897078067	8.856309354	8.860430367	8.525671506	8.816581655	8.915930834	9.056985034	9.443309775	8.86749795	9.053758894	9.333820044	8.378100384	8.507991258	8.25886991	8.764147398
7.992827301	7.848932984	7.61049986	7.713601195	8.097425901	7.9920555	7.903882593	7.727055703	7.759016298	7.47951066	7.64086113	7.98013812	8.240384235	7.969966648	8.046374262	7.947077479	7.849144365	7.80009574	7.923222699	7.898524087	8.268398097	7.930906128	7.240151731	7.55453775	7.568642781	7.256349237	7.789704982	7.694259421	8.22216538	7.499276545	7.739746193	7.791737565	8.376081839	7.84492794	8.095915842	8.109399081	7.728003352	7.411759261	7.355599111	7.79339736	8.090441986	7.949382925	8.277179875	7.92469947	8.210735524	7.354569072	7.6865121	7.928191966	7.778401922	8.213598693
6.230642421	6.283101385	5.920402272	6.271437747	7.166129815	6.734081016	7.410248542	6.081219	7.218666333	6.591355209	6.903593925	7.147908111	6.990896639	6.437217897	7.114718662	5.817513261	6.062368162	6.519631923	7.079623294	6.559872459	6.764740845	7.145953754	6.155713215	7.213057175	6.771817867	6.519497706	6.157574767	6.52797793	6.461868899	6.397295625	6.853205062	6.493321618	6.534588377	6.877805938	7.322609337	7.373055166	7.106344685	6.657518838	6.343061281	7.219978668	7.251218264	6.594996145	7.042120849	7.189244085	6.483533051	6.538740491	6.517307743	7.42288788	7.298206105	7.322237008
6.084092368	6.294036029	5.815011713	6.622209146	7.065205225	6.7810379	7.365543644	6.09967273	6.911090491	6.688191969	6.873364415	6.866842569	6.907335511	6.411321253	6.93336591	6.215523841	6.248595518	6.518500554	7.115399517	6.654406237	6.70016531	6.978231085	6.731385258	6.679859628	6.824154368	6.680763739	6.392709081	6.648728812	6.452039453	6.649701858	6.637379972	6.420531217	6.538684119	6.843104007	7.246857018	7.234185085	7.008699705	6.637134424	6.195564336	6.691456836	6.980022783	6.550921744	6.883364504	7.134372038	6.769634444	6.446850457	6.53070193	7.25779891	6.973978769	7.73022846
5.428527178	5.511583347	5.589265551	5.788394087	6.156858091	5.842208886	7.158365838	5.499442685	6.243923714	5.815871665	5.9682728	6.384134466	6.15642576	5.6323287	6.395340839	5.663906516	5.355443011	5.591834174	5.899658552	5.875737936	5.774837434	6.381145877	5.903997859	6.069477182	6.399961689	5.974068371	6.263777072	5.696613452	5.894740741	5.853998214	5.841711957	6.047414418	6.310164738	6.169316064	6.661853185	6.681166547	6.311975184	5.855606713	5.498844529	5.582595502	6.188097568	6.168771404	6.065024346	5.992722433	5.656575705	5.839787981	5.658114221	6.647920182	6.331438816	6.277606885
5.998783773	5.905962304	5.957481086	6.217094149	6.569967547	6.455491903	7.19241263	5.901639411	6.570289812	6.315719051	6.756237162	6.788348367	6.857613805	6.424815394	6.833170468	5.916895367	5.839462377	6.132441831	6.694889997	6.281544074	6.349534254	6.806266312	6.201749117	6.622437598	6.873827143	6.291446396	6.507609831	6.341462541	6.354435903	5.951416661	6.321882198	6.526382261	6.527176324	6.311893979	6.581388608	6.73148713	6.511087183	6.320463269	5.73541059	6.649159429	6.641334228	6.28997719	6.405332884	6.613088432	6.192213303	6.06278817	6.151265963	6.684716109	6.490194881	6.739958999
6.499102217	6.524182412	6.450122225	6.595606026	6.707593664	6.573720413	7.106738672	6.283674356	6.680587944	6.623981438	6.634232512	6.805300783	6.513523687	6.281640697	6.610237679	6.327769863	6.51425958	6.314316768	6.658829626	6.581112413	6.569132864	6.830643663	6.442550957	6.610174146	6.659192871	6.557375743	6.852178417	6.662935689	6.510912153	6.279067841	6.719236112	6.503984051	6.75263844	6.552999435	6.748970808	6.80661126	6.776092519	6.61688801	6.078961075	6.709527154	6.73796324	6.542142189	6.742274603	6.77631127	6.52362234	6.431045878	6.55879587	6.823484047	6.928804379	7.285940208
7.276138104	7.288374387	7.339388128	7.363498757	7.696211924	7.604514048	8.285646413	7.292526098	7.781674296	7.326573155	7.700644461	7.816600455	7.63153231	7.383490652	7.579692036	7.301968391	7.519523708	7.391841048	7.758823797	7.353065941	7.847222762	7.948382762	7.4307141	7.735859912	7.664397048	7.951680018	7.730697199	7.684884151	7.885973794	7.322415427	7.967237801	7.366829361	7.995460308	7.782470451	8.015870272	8.148623679	7.828247321	7.856559317	7.711051079	8.152948	8.11410821	8.083363652	7.449972518	7.741668817	7.605590622	7.194031661	7.457378308	7.520321717	7.762383557	7.877469792
7.001364208	6.878655119	6.976804127	7.052817116	7.39524583	7.145164747	7.974984358	6.60044027	7.196725438	6.991581138	7.429855827	7.514157669	7.067351008	6.550718227	7.221672409	6.559613266	6.697976728	6.96447	7.486395913	6.827192536	7.077059069	7.295031146	7.407668698	7.112892087	6.678673299	6.988937488	7.188251038	6.933559458	7.103839894	7.080045421	7.196659572	6.834297614	7.22959778	7.107195007	7.645730488	7.634976966	7.293045085	7.342280797	7.350127992	7.520374773	7.531915643	7.400298533	7.249189002	7.570874778	7.493427182	6.977238553	7.168196015	7.314775914	7.377429847	7.586918139
8.152240422	7.796874924	7.885748828	7.817513041	7.635569359	7.659560125	7.612410791	7.670995965	7.39310942	7.535316686	7.499094866	7.73985843	7.517278762	7.379169243	7.605506045	7.68521037	7.685266349	7.575882268	7.77176207	7.698156006	7.63468287	7.409439263	7.568770391	6.986649105	6.872629334	7.609183443	7.915557452	7.366248946	7.98180249	7.850914867	7.701954467	7.69588541	8.120499488	7.479438371	7.407080771	7.58235844	7.71147445	7.642264178	7.866789787	7.900063507	7.867712386	8.167439583	7.735553319	7.957503013	7.584100944	7.688638227	7.30471541	7.462202702	7.385416094	7.839337495
8.757371914	8.576041154	8.543551165	8.661011442	8.397366371	8.682526058	8.170416398	8.435019453	8.146585687	8.452768177	8.483661856	8.726454278	8.156308788	8.256342368	8.195747677	8.276893604	8.361385156	8.482424826	8.695456724	8.364619935	8.277802066	8.286142997	8.45062329	7.864059658	7.365451934	8.482785921	8.449282574	8.300394813	8.591371652	8.566320059	8.425100126	8.529914014	8.742792872	8.272252742	8.162730858	8.568455237	8.576836606	8.392615331	8.653073997	8.40389	8.623286607	8.757858617	8.660567914	8.824007003	8.664404989	8.493717895	8.402501854	8.322607867	8.562093183	8.877330779
7.869319689	7.537768656	7.332857414	7.338893281	7.336322708	7.088606243	8.030027774	7.447879353	7.499286465	7.054437855	7.187483644	7.390261713	7.337087226	7.355104126	7.509745077	7.496355166	7.252435723	7.321074513	7.1453639	7.315363809	6.823213319	7.622363835	7.529786125	7.102760804	7.058913575	7.587708607	7.434873984	7.293709453	7.494563074	7.372191917	7.136608649	7.351505107	7.606536178	6.983037896	6.911555095	6.953816461	6.812055632	7.100871521	6.951745775	7.101569491	7.251306361	7.253984944	7.166777244	7.191754884	7.35206025	6.720455676	7.077995508	7.407371467	7.227948197	7.316314184
6.930268193	6.75640842	6.661478477	6.614804929	6.861287199	6.971492686	7.808366627	6.740283486	7.162664085	7.330171883	6.916147064	7.314543789	6.935768857	6.407431634	7.060860166	6.8244155	6.520691341	6.905847399	7.426804685	6.742265625	7.090152174	7.440584862	7.30323291	6.879686894	6.954641068	7.312338308	6.443569759	6.877318146	7.116961049	6.715294566	6.984005256	6.936562844	7.215002833	7.14121984	7.671353555	7.289576077	7.204182955	7.249197716	7.491360419	7.168644821	7.613609187	7.182051626	6.857497957	6.842006712	6.594958458	6.42009314	6.731989377	7.002197582	6.93322125	7.522181444
7.902097917	7.942161984	7.804699107	7.661806988	7.668262794	7.732392389	8.278581866	7.718600124	8.07044915	8.057099557	7.930442807	8.148345981	7.634381025	7.539422333	7.734689203	7.914374034	7.781773844	7.845800388	8.104186045	7.941777028	7.995468043	8.014038222	8.151992624	7.843300146	8.246411824	8.417495304	8.048106207	8.029164178	8.294561385	7.914529105	8.155370994	8.192367464	8.356204882	8.166398418	8.318444486	8.462023515	8.147115396	8.220587331	8.772197182	8.243393998	8.54893375	8.405422855	7.736182478	7.941945098	7.752936865	7.781453158	7.960454611	7.806751255	7.951341445	8.128989884
7.292860323	7.239117236	7.381309228	7.566589421	7.947642435	7.509353098	8.344014137	7.346655666	8.112250813	8.252167783	8.151190114	8.27333451	7.649348977	6.910312861	7.779767873	7.482580503	7.413134663	7.78569472	8.13836012	7.799053539	7.93112929	7.987664166	8.207458063	7.928687302	7.902440365	8.309887583	7.57694788	8.062526363	7.67172139	7.69739134	8.128729294	7.614573299	7.892279465	7.896701513	8.492450764	8.400466022	8.157764635	8.099347069	8.692047141	8.2832981	8.528664958	8.343530745	7.677113865	7.879766503	7.596254494	7.496115544	8.015974253	7.915932865	8.080125652	8.40276689
9.168377601	8.944712982	8.729730602	9.303001471	8.613407496	8.489512299	8.398650897	9.262212916	8.507640988	8.434075892	8.486251455	8.419284252	8.551057126	8.956590337	8.505742502	9.006636333	8.889118325	8.535005151	8.57558259	8.561578946	8.386297715	8.344955061	8.365322999	7.9698569	8.700028761	8.765071177	8.881673641	8.650777223	8.392984929	8.876064681	8.341867398	8.971908247	8.457531406	8.999239047	8.514094226	8.773926082	8.805240121	8.654540634	8.786082275	8.830116376	8.752015725	8.851205438	8.771158917	8.912512319	8.925915424	8.291976808	8.456009392	8.574575167	8.312600271	8.132935729
7.051767557	6.7614356	5.074223096	6.803252511	7.087699714	7.08658438	7.300709806	7.011505871	7.020099898	7.409485316	7.274490376	7.187113466	7.019061561	7.160214694	7.171988353	7.151847946	7.133766498	7.300133056	7.437976137	7.059471365	7.261166702	7.385996013	7.335917514	7.117646815	7.422343875	7.505534941	7.238794455	7.313330003	7.110848383	7.160006572	7.009860118	7.209511757	7.38289308	7.182393791	7.356012835	7.348305441	7.163155725	7.402722041	7.159607415	7.352248431	7.477316403	7.10619519	7.247688567	7.404934231	6.890866022	7.302716455	7.137525873	7.152833865	7.33673633	7.394548045
10.53117968	10.40549485	10.63587412	10.52790599	9.836718345	10.21868024	8.768295182	10.53283751	10.18511202	9.499561858	9.891813218	9.496376716	10.19209171	10.49964888	10.1171554	10.80905352	10.8242085	10.41261992	9.909227355	10.66685123	10.49818154	10.01380176	9.1024285	9.740041851	10.13847101	8.97558118	10.34487303	9.822073116	10.45592487	10.55823156	9.904397205	10.57312022	10.40049923	10.56972822	10.0532982	10.38776193	9.976354621	9.938269645	10.25824078	9.635539551	10.60540493	10.71689823	10.40925753	10.17168705	10.56656424	10.35746387	10.05048783	9.7490721	9.221796723	9.022040229
11.19957237	10.66182289	10.90980558	11.17108039	10.15189589	10.36054331	9.461582524	11.07412702	10.83550334	10.09796365	10.2245725	10.18219461	10.87145379	11.09765885	10.73791058	10.81429359	10.8747673	10.84349111	10.23707781	10.62221866	10.95581958	10.39784673	9.426724921	9.91896112	10.50309804	9.853614565	11.06742211	10.09709893	10.9760194	10.87266067	10.52727367	10.9199068	11.06144204	11.34074787	10.45155727	11.37114223	11.12268052	10.27841475	11.26627137	10.82993186	10.9759409	11.40200314	10.79848094	10.53498442	11.18919319	10.52181774	10.62965898	10.3901145	9.686857342	8.304464158
10.07116185	10.04521899	9.825388056	9.985318238	9.638216879	9.255099061	9.525222405	10.27987341	9.638014611	9.112591818	9.235210116	9.26153945	9.85541534	10.1525266	9.470407977	10.14310448	10.01837122	10.50162705	9.343686693	9.750464232	10.30359439	9.635705291	8.615100538	8.956691359	9.681465339	9.472279096	10.09613965	9.336639171	10.5031066	9.799918124	10.13152511	9.970920436	10.70955626	10.24042529	9.570393643	10.68090183	9.980069841	9.521260391	10.45019198	10.02750645	9.781413613	10.74893393	10.02315639	9.56617393	10.09835673	9.21994331	9.471157342	9.461499311	9.158475186	8.995785654
12.08111356	11.84558144	12.0802763	12.14329345	11.29965754	11.60113786	11.08418391	12.11617451	11.96517571	11.23785775	11.30167935	11.46715789	11.94423557	12.02632329	11.70176092	11.9115804	12.04127152	11.83803698	11.20205847	11.76401151	12.05886597	11.49424175	10.55172252	11.28558087	11.52244055	10.94982165	12.00479717	11.36591408	11.97583463	11.68701922	11.67737538	12.13491733	12.06494011	12.10932588	11.49379764	12.29437737	12.14840163	11.48599018	11.94601524	11.98095768	11.9908798	12.07190359	11.88819594	12.33094282	12.37324562	11.61833977	12.02056184	11.69676357	11.52360146	9.961215065
7.770100954	7.874884506	7.768862348	8.006022644	8.082204291	8.156081515	8.107601127	7.932078983	7.94086432	8.133418947	8.228608596	8.476971195	8.220955478	8.210182434	8.261444438	7.825698784	7.786927314	7.8805915	8.401451664	7.908156734	8.364330034	8.048739988	7.756636736	7.936613034	8.081505891	7.97227711	7.915637151	8.099517746	8.227410132	7.988079675	8.271518355	8.147073799	8.296101617	7.82717534	8.122306495	8.158558599	7.906198262	7.998781286	7.395486691	8.160275195	8.184555546	7.980385546	8.131164636	8.490868585	8.291308004	7.907260412	7.689516851	7.991683848	8.207835765	8.862143995
6.591483718	6.506565384	6.381783846	6.794821187	6.679797254	6.475868394	7.099817825	6.370176577	6.96349971	6.590971704	6.779814876	6.798655887	6.697564995	6.270914099	6.580610993	6.55341656	6.715256987	6.417747801	6.894393555	6.623464625	6.911215343	6.886213297	6.777683014	6.619768274	7.003994697	6.566548124	6.908281044	6.527596073	6.783656688	6.526842469	6.937195404	6.630489746	7.209106138	6.906080898	7.176092888	7.083125401	7.009193266	6.576811651	6.444163353	6.473775921	7.286417455	6.985906917	6.888250808	6.647157724	6.574496387	6.350559205	6.504891012	6.898700462	6.872969008	6.96476649
9.044057044	8.893155934	8.688544345	8.677368765	8.830439291	8.85624129	9.033397257	8.292787084	8.556680388	8.663792597	8.818483387	8.952806781	8.809092884	8.470439569	8.546053618	8.679650571	8.540644179	8.30672134	8.693581789	8.535041661	8.636320815	8.844053322	8.414573485	8.54348129	8.87312877	8.771662595	8.724437541	8.689396818	8.72827772	8.333067112	8.692500451	8.381496503	8.808195667	8.73881274	8.92673328	8.885706305	8.739880732	8.751733769	8.276914166	8.7153232	8.986615229	8.660862818	8.83530642	8.723620404	8.665669889	8.629718543	8.442830248	8.704777653	8.685406229	9.321036324
8.567768504	8.268455958	8.116805196	8.128061942	8.042655767	8.340996959	7.753080582	8.22387506	7.708120212	7.623776035	7.816933441	7.898573098	8.059045738	8.121292388	7.72176567	8.437829594	8.189972971	7.800996219	7.997812792	7.652399267	7.65307073	7.732402353	7.420679245	7.260291485	7.517297683	7.831834246	8.315331364	7.60786879	8.100692179	7.984095265	7.853491777	8.073874411	8.181016142	8.077410087	7.893840011	8.084138755	7.880455656	7.909300433	7.632429286	8.135948921	7.986537631	8.153582604	8.114240708	8.028921254	8.222578463	7.958388391	7.877348154	7.639960437	7.856926279	8.466632017
12.64482094	12.5003992	12.67630044	12.6647575	11.92361667	12.54187976	11.99876244	12.46270703	12.51037082	11.72304813	11.9323972	11.9759838	12.28589963	12.39298945	12.14931113	12.50904297	12.58433954	12.33560283	11.92205225	12.11792146	12.24114108	12.09061538	10.85447388	11.75681125	10.4597693	11.31970093	12.12936982	11.74485678	12.09786003	12.07203086	11.75747145	12.2178602	12.08999729	12.87487093	12.29123835	12.4803538	12.73945592	12.29955248	12.30291452	12.54655942	12.52632867	12.62067532	12.34268657	12.65996369	12.88580012	12.32594308	12.23956251	12.17077309	12.02382741	11.18737458
9.94274294	9.636663458	9.523249229	9.477738203	8.691041164	9.358439657	8.217162632	9.86225088	8.852655654	8.83468465	8.748828531	8.358386677	9.194536977	9.498333227	8.536728643	9.981079464	9.82937638	9.191177781	9.14149767	9.474617681	8.964916489	8.867268823	8.260278501	8.026337952	9.266500384	9.112763305	9.370486972	8.761022394	9.708450477	9.593786552	9.088412444	9.756148241	9.232400625	9.920314364	9.003348433	9.295511546	9.527698371	9.529014838	9.466892396	9.537369135	9.566207524	9.389363644	9.525954257	9.267259979	9.336454277	9.492430202	9.133954704	8.91679522	8.414912526	8.183937852
8.038902469	8.114474506	5.828784533	8.034177168	8.113671162	8.627006881	8.456605063	8.230694937	8.004998107	8.269740944	7.960848046	7.928355192	8.209940609	8.43564581	8.382649036	8.195815134	8.194059672	8.111757975	8.289019722	8.150385183	7.908588321	8.338561761	8.151935076	8.16621954	8.769780748	8.474412518	8.465214577	8.413109137	8.173071996	8.082460544	8.028012066	8.120759437	8.340134483	8.356085757	8.341545267	8.680770403	8.245503269	8.529646155	8.553272971	8.479115737	8.548392726	8.8105522	8.145455035	8.358053776	7.904952384	7.964733907	8.080209271	8.231786416	8.216737984	8.108470712
9.915854801	9.746278877	7.857035463	9.241649972	8.683798285	9.421255139	8.331567795	10.0544229	9.236050187	8.993897756	8.987664732	8.469256858	9.432336265	9.811254738	8.834543312	9.950940749	9.874062119	9.137716773	8.945373346	9.417586759	8.71024252	9.032571566	8.070473458	8.174801375	9.224836374	9.069120431	9.540184134	8.92669451	9.529846403	9.573333875	9.174702456	9.828508918	9.303780196	9.954307709	8.904204775	9.151663238	9.566449159	9.548656584	9.401007157	9.329479952	9.443764414	9.446526039	9.612754794	9.321724433	9.459013993	9.551951726	9.210455799	9.002672844	8.533844607	7.90429561
9.515464359	9.335027331	8.793004112	9.067959001	8.415327276	8.490065632	8.374666795	8.960577134	8.412086827	8.280093859	8.131402565	8.010214188	8.601623012	8.803423308	8.295094694	8.797152985	8.737199356	8.961057241	8.225959542	8.187486641	8.579776522	8.246346488	8.290467139	7.960482947	8.961625185	8.858540807	8.948635363	8.35735047	9.000389529	8.741821147	8.760752836	9.111094102	9.027124052	9.073468495	8.422960665	9.108465102	8.607488497	8.242645712	9.2360288	8.818819816	8.660730626	9.244190736	8.883847701	8.262555326	8.691175255	8.380066873	8.309543834	8.387766212	8.122161255	8.113948993
9.096195863	9.055081817	9.17401484	9.061470339	7.966457332	8.062243308	8.34797957	9.190981246	8.501488632	7.889146128	7.944814647	7.805737294	8.449376483	8.86595735	8.313228639	9.272034333	9.077656126	9.08431033	8.310884869	8.660502714	8.568503226	8.601047663	8.411202497	8.009838505	8.847386049	8.262758295	9.163887283	8.626843804	9.247332026	9.117986345	8.93156235	9.190281651	9.294498622	8.952134038	8.550332319	8.866253347	8.580566329	8.564154138	8.748242881	8.464399366	8.884375719	9.204347495	8.832873051	8.33178187	8.720909392	7.800111916	8.419459456	8.268962537	8.070624799	7.634295
10.39534671	10.08931234	9.959091739	10.06458465	9.87766079	9.709159008	9.401578722	10.29255592	9.656212309	9.606431003	9.529425983	9.329568605	9.904972653	10.05565987	9.497916654	9.976841898	9.976890735	10.31794236	9.38119951	9.538788035	9.883373245	9.487405644	9.387551444	9.217457153	10.13004816	9.970040908	10.17513891	9.846487656	10.22616275	10.04680016	9.949516302	10.13867004	10.23362344	10.20358284	9.378090141	10.33158882	9.881484977	9.224475142	10.11296962	9.874529487	9.71425901	10.26034233	10.19479124	9.754112151	10.10656931	9.769376727	9.57824613	9.584095608	9.107655786	8.585209732
7.535028271	7.617729159	7.452132605	7.499346244	7.673690163	7.274989375	8.279107522	7.46032847	7.780015452	7.160211456	7.206258246	7.239857614	7.64586012	7.692742567	7.850280384	7.397238134	7.605821556	8.09053601	7.330566261	7.367752925	7.524773029	7.790402922	7.71952444	7.928553849	8.186464485	7.894649567	7.832354777	7.621315648	8.265311985	7.892277167	8.012231618	7.716287741	8.331101859	7.608143096	7.952828713	8.412689101	7.799332245	7.761615653	7.957978342	8.126807345	7.899214294	8.214293327	7.47938827	7.189085819	7.569894342	7.293776035	7.479245095	7.704931547	7.687982788	7.41199386
8.66730081	8.228934665	7.886715095	7.717607895	7.408351735	7.539006544	7.204523765	8.136163384	7.212640788	6.73018473	7.22222843	6.984944431	7.458577123	8.036237491	6.928965447	8.113158705	7.980280543	7.504870588	7.19295312	7.305374672	7.392238395	7.285599602	6.717894466	6.939258247	7.298419638	6.675580289	7.814060595	6.867870991	7.757045792	7.715620769	7.225647821	7.903869163	7.758449062	8.105041952	7.407587214	8.102223198	7.431929871	6.763613338	7.623936409	7.422299426	7.494866594	8.105653129	7.940717903	6.205769913	7.656982356	7.565672007	7.20936033	7.122341612	6.86502253	7.221196445
9.394965386	9.026496262	9.084339044	9.034634767	8.273761995	8.282734884	8.11273241	9.514129162	8.423346647	7.827852059	8.058381621	7.712516213	8.568756652	9.135864221	8.046756729	9.366361265	9.143610359	8.938111548	7.831571442	8.553976804	8.663012177	8.208734301	6.369172766	7.578569405	8.666220012	8.081286142	9.12142126	7.993447446	9.090652376	8.874472319	8.688856044	9.124355882	9.082167646	9.068708566	7.67693162	8.939762531	8.557731741	7.485534191	8.741893727	8.347605338	8.197775963	9.004647081	8.928740248	8.232439001	8.8838876	8.668121596	8.465052712	7.964123733	7.67244412	7.172177808
9.002564852	8.696312522	8.589508556	8.453270058	8.416565623	8.469883266	8.457824785	8.899154634	8.196057162	7.714756018	7.969125311	7.96420162	8.253172421	8.84966687	8.014410523	9.057479094	8.867714445	8.560951083	7.920534101	8.434090113	8.297809817	8.319077025	7.171307097	7.865639748	7.774459018	7.302733845	7.542400797	7.424259544	8.269419551	7.138258462	7.966040206	7.674799046	8.24871094	8.542803095	8.128340198	8.665735714	8.251360401	7.967627302	8.258073157	8.377334627	8.082267913	8.505685376	8.698966234	8.180918545	8.666524018	8.299669597	8.076628123	8.29974473	7.985201045	8.047644435
6.737667047	6.445592714	6.323947848	6.911552988	7.157932916	7.223016122	7.188795079	6.858061406	6.715081931	6.641826497	6.693274762	7.274671005	7.189166751	7.156870265	6.963466831	6.720558545	6.588830082	6.961400767	6.919444664	7.011557791	6.73192253	6.766027515	6.954318362	6.803368479	7.025307288	6.56464312	7.007348723	6.676508767	6.947250855	6.833408417	6.75904772	6.783648902	6.869893109	6.992233829	6.92286321	7.417500166	6.934880541	6.797594014	6.788370552	7.171129948	7.02475867	7.008957655	7.197777002	7.393094766	6.994582582	6.857668045	6.721478134	6.837109869	7.184186086	7.927099968
7.790315207	7.980357093	7.565205177	7.759341236	7.989153058	8.131989085	8.548102509	7.528536864	8.005496695	8.002803129	7.883141777	7.810519638	7.771294999	7.678032036	7.895389135	7.871748746	7.910798507	7.929723423	7.864166644	7.89371241	7.870284234	8.254909082	7.873230572	8.185950944	8.433457313	8.330631325	8.194826971	7.936900519	8.538484158	7.939156966	8.342664266	8.112028719	8.562312448	8.087380366	8.374874812	8.584284211	8.156082509	8.24110001	8.175184279	8.456408558	8.279077966	8.082357061	8.156676252	8.53748509	7.985704971	8.162333587	8.151990103	8.083474528	8.257680058	8.871354673
7.805624752	7.815349296	7.766994462	7.855654001	7.703729974	7.905444407	8.224779875	7.594008006	7.904205723	7.533228432	7.546680809	7.813167006	7.614483816	7.594066428	7.620115859	7.86237386	8.169841624	7.665197542	7.599645779	7.694140104	7.746760892	8.047352034	7.912304303	7.604229422	7.956063789	8.003614168	7.949366677	7.766726411	8.220484864	7.821483425	8.158251851	8.021293387	8.322785285	7.820027046	8.021032318	8.272217295	7.712275278	7.700004415	7.671082147	8.04505415	7.94774993	7.992986953	7.925666202	7.821681404	7.79170653	7.62759932	7.792135262	7.62736771	7.890168625	8.606985552
6.988125927	6.946902449	6.671365249	6.732458002	7.163360176	7.417626046	7.356554402	7.219997922	7.011689935	6.860805984	7.117409611	7.278023243	7.038546713	6.968658139	7.164398771	7.011606392	7.010051673	6.940263504	7.267236652	7.103067161	6.972256363	7.120364356	6.393557836	7.082781243	7.03173771	6.98625085	7.271056782	7.037000642	7.108376101	6.79387292	7.017870836	7.08279018	7.070993546	7.228582121	7.098790732	7.447463049	7.231525143	6.901265532	6.732298901	7.371884211	7.251741349	7.201161595	7.482330132	7.435599018	7.216874781	7.095186284	6.852533179	7.361321173	7.290302613	7.776449298
7.085776854	7.164637969	6.942433613	7.111952638	7.270269996	7.589397266	8.059540356	6.422560144	7.436816374	6.816728755	6.973318022	7.107142191	7.139092332	6.771969617	7.26445406	6.940174078	7.551281173	6.739955645	7.13816157	7.43817748	7.096267015	7.459242869	6.944232426	7.495103931	7.6864676	7.516120529	6.871862905	7.291796876	7.383977939	7.129438292	7.329553886	7.079264073	7.242889241	7.418075112	7.606781717	7.670734185	7.405013666	7.446181172	6.948606569	7.895247712	7.469396172	7.17193834	7.271403405	7.329149285	6.920550909	7.481203673	7.017405561	7.422838698	7.354678502	7.354089485
7.030345024	7.103725896	6.966633851	7.160429084	7.388088622	7.101464727	8.067149982	7.048955234	7.49560229	6.820943421	7.047530502	7.200372393	7.580632336	7.164482676	7.547476036	7.200500092	7.602938514	7.364942572	7.269455786	7.388060553	7.55815435	7.682316151	7.531394044	7.580671484	7.508809231	7.235692469	6.845898491	7.265445196	8.01812737	7.151829421	7.350511613	7.331511496	7.762369396	7.315510696	7.551603295	7.977687231	7.551870992	7.322979093	7.022988208	6.754865584	7.60925595	7.526621679	6.977062964	7.242266445	6.898416008	7.082898179	7.103469488	7.627024244	7.52291981	7.457430996
6.957381999	6.939205954	7.007892675	7.113234829	6.546136826	6.575394742	7.325173127	6.967707169	7.009623951	6.14269696	6.482524329	6.60682067	6.597306438	6.536889527	6.565480692	7.207645619	7.408065018	6.820377416	6.617660044	6.964711985	6.964649022	7.111730482	6.640116212	6.718535111	6.837129601	6.712876869	6.633260436	6.283909434	7.736961153	6.483615876	6.970763655	7.005867714	7.476522074	6.92687084	6.918070099	7.334016139	6.929346451	6.978293984	6.631317354	6.338752944	7.091717942	7.311941814	6.54541262	6.580160661	6.85013177	6.409370314	6.440673742	6.709047306	6.639743183	6.209637535
8.664025542	8.58062411	8.55438833	8.536981756	7.898708287	7.992390244	7.974937064	8.390736986	8.065298013	7.257553234	7.8025042	7.830761722	7.931598748	8.203467398	7.903525726	8.632552476	8.816937535	8.349026378	8.016002498	8.473584408	8.153339	7.985524151	7.710728496	7.915861209	7.965956953	7.271896183	8.249356661	7.697242249	8.971405572	7.801655146	8.254473653	8.245917343	8.805503744	8.329354929	8.054491714	8.364805539	7.918529704	8.328939674	7.754944942	7.850219616	8.456935831	8.739603088	8.065575691	8.132039366	8.243568224	7.759276416	7.82593592	7.812206497	7.531261779	7.910567497
7.562061307	7.500333194	7.484923895	7.727485443	8.215246111	7.929670727	8.85588551	7.712805618	8.226399293	7.727927916	7.926898766	8.154377484	8.105857153	7.709421296	8.241382555	7.657361056	7.624279963	7.809781417	8.020037135	7.87642492	7.807846829	8.259473801	7.716898145	8.395168464	8.381203593	8.205383727	7.862039916	8.144972651	7.847979474	7.458872295	8.116397186	7.581576169	7.863990792	8.323060843	8.665468172	8.414247428	8.432079452	8.378877217	7.746034956	8.567813433	8.437206013	8.089271226	8.03021172	8.112850546	7.60810682	7.887471854	7.877700881	8.283336689	8.101574639	8.439521785
5.827152319	5.529456471	5.71487222	5.940551965	6.008503626	5.888763252	6.381451718	5.827407544	5.822910118	5.806485648	5.951477659	5.972253139	5.816424555	5.695252547	5.98369855	5.843941049	5.670028013	5.638289962	6.097110162	5.789430164	5.68679594	5.958899213	5.625087827	5.910511148	5.701424857	5.86109553	5.983767712	5.662381395	5.787754962	5.746616551	5.896455676	5.743471538	5.736608706	5.945873853	6.022410016	6.170068356	6.017658228	6.013251499	5.377489951	6.123176032	6.013990255	6.069539778	5.964336706	6.126678595	5.927048786	5.691222076	5.701630398	5.879728463	5.914311426	6.042598444
7.373008187	7.441600056	7.395155094	7.695899944	8.486962581	8.254454719	8.732621538	7.48611134	8.448814934	8.383084526	8.51106565	8.600945542	8.232600477	7.685560903	8.408497676	7.179482377	7.387769925	7.907469389	8.627392095	7.983602723	7.74860734	8.463285426	8.289976195	8.326224425	7.591588801	8.149625626	7.477693192	8.171947138	7.697263063	7.922455239	8.072144989	7.705773391	7.81678707	8.076618919	8.787953071	8.65949163	8.424789447	8.216993281	8.069114655	8.573419258	8.550150975	8.068847634	8.22337782	8.719682935	8.218264187	8.013027551	8.639325324	8.568203696	8.76426972	9.017285905
5.969463721	6.127608555	5.837672519	6.480731029	7.038021233	6.924980362	7.312763585	6.221608178	6.81069624	7.103976317	7.1456246	7.117871186	6.575680322	6.262124943	6.643114086	6.070241209	6.282709167	6.433367887	7.087688986	6.610825255	6.381215296	7.004735582	6.784241943	6.869395289	6.054289315	6.614396518	6.171736484	6.632310955	6.390063397	6.388626825	6.719613707	6.283512574	6.537550319	6.704927512	7.073629906	6.900659012	7.071706436	6.892527754	6.649223704	7.129142785	7.117110056	6.904401618	6.766805362	6.992394001	6.535266689	6.573412202	6.985029251	7.134041633	7.182119538	7.493168042
6.144792671	6.188374796	6.028393058	6.448444884	6.794247258	6.771656465	7.787052212	6.241064126	6.802562464	6.640671542	6.579716252	7.005583073	6.588305733	6.267219415	6.779215137	6.096473302	6.277003223	6.489899122	7.004159838	6.465859321	6.04275187	7.127500476	7.102475246	7.1241975	6.465184946	7.12402689	6.741919651	6.629049402	6.551126858	6.495069158	6.733779807	6.51163812	6.685109741	6.811929962	7.122725949	7.024864249	7.028469137	6.958003929	6.814103599	7.218687464	7.014880015	6.76357484	6.469296116	6.938129712	6.417313968	6.56339655	6.5860799	6.672554212	6.769896372	7.201465148
7.267675784	7.463136359	7.023764251	7.498267731	7.854075021	7.631686838	8.837742365	6.936212545	7.849282159	7.757229345	7.620725718	8.035588386	7.481950366	6.910520025	7.944615262	7.335862507	6.803898829	7.050567979	7.88121449	7.496224607	7.51103897	8.224169763	7.982477649	7.88204154	7.957902023	8.671507975	7.132853854	7.742397735	7.477139591	7.463459998	7.995837425	7.557192162	7.60735711	7.762084038	8.403220842	8.208423453	8.141205363	8.089557626	7.88717416	8.320406004	8.253557007	7.739491574	7.527158854	7.780317498	7.274293048	7.200497469	7.544870772	7.810352048	8.020422188	8.281549535
6.520435604	6.735463579	6.474827531	6.940057826	7.293775849	6.899964742	8.372025294	6.491553329	7.520726229	7.174375	6.772708257	7.148715844	6.971124205	6.330218709	7.306786612	6.697922234	6.505956363	6.856325829	7.065105876	6.784922798	6.549689238	7.713412475	7.309606195	7.425431635	7.844016765	8.085602091	7.034631688	7.220975241	6.80276351	6.666365555	7.371611897	7.186774883	7.085964656	7.334578981	7.838756116	7.782325712	7.629779288	7.520526247	7.712100784	7.788345684	7.631018113	7.114463822	6.782933081	7.06515739	6.326217796	6.831556548	6.958497307	7.225696602	7.15696892	7.019567183
7.149194711	7.307451821	7.419360735	7.433257525	7.691488273	7.731694472	7.960422543	7.278866916	7.634161457	8.17213784	7.687618384	8.124070301	7.571747894	7.278009204	8.038773101	7.35402457	7.044297127	7.932068403	8.061654113	7.572959883	7.743898455	7.585239964	8.102127087	7.833712239	7.789048169	8.024644468	7.829061661	8.108301045	7.715157963	7.631029583	7.73140868	7.739185371	7.868789113	7.779349076	8.323070238	8.117974121	7.957548293	8.012082436	8.237365216	8.128766884	8.116302197	7.790185162	7.524008165	7.988192628	7.461318957	7.686609784	7.766673454	7.639749886	7.930856675	7.764238198
9.390656531	8.75105957	8.480071933	8.199397035	8.717225307	8.411401778	7.684357687	8.971197293	7.91984407	8.132264585	8.04693744	7.880447294	8.317145537	8.612217025	7.525058258	9.470531284	9.186849355	7.550135475	8.276303325	8.669560423	7.407318302	8.116016086	7.322563584	7.09299725	7.77177875	7.413025972	8.498647888	7.421637084	7.701219942	8.260665792	7.751903105	8.254388439	7.988760984	8.510781471	8.030228351	7.854351584	8.260821275	8.306048905	8.016664409	8.072249287	8.496593455	8.015596678	8.583146777	7.763669846	8.059197747	8.662345309	7.675513664	8.067875433	7.432762369	7.46026437
7.829359887	6.924219354	5.812355922	6.703861077	6.91834399	6.496727	6.051910138	7.149916188	6.023256197	6.281413353	6.08908363	5.349416367	6.45785479	6.850491032	5.463363187	7.660930915	7.394201258	5.793182859	6.353751918	6.51844217	5.627286623	6.48633916	5.221062095	5.867859844	5.809272829	5.441801265	6.086468067	5.498065496	5.782629851	5.993454381	5.454619167	6.272156098	6.07767335	6.911462061	6.102486721	5.921190545	6.004620571	6.447674033	5.931354727	6.114662931	6.526314329	6.118029136	6.834544225	5.59749099	6.158208594	7.091084726	5.828241568	6.549585494	5.268475527	5.518904502
8.550861976	8.379858063	7.215412325	7.726515298	8.669687453	8.231047336	8.290412519	8.841088359	8.076124874	8.196830845	8.191327075	7.391585229	8.26887176	8.565777069	7.169391555	9.528537851	9.044317769	7.812758878	8.236596121	8.666451182	7.559819802	8.866693736	7.267470433	7.825577162	8.072873447	7.223775582	8.683404178	6.847149042	7.893008284	7.941494831	7.596061669	8.051469228	8.175286328	8.341601749	7.32169791	7.721593076	7.850109439	8.066452252	7.919315024	7.823696209	8.263567797	7.885982861	8.65265854	7.367368841	7.795082267	8.894505813	7.5533601	8.340761866	7.085813159	7.221563959
7.275405043	7.510050087	7.039017763	7.48409056	8.329588804	8.282653862	8.050392043	7.936334587	8.077156771	8.766697966	8.751497008	8.738469646	8.269653605	7.914459231	8.208166608	7.612516459	7.6315064	8.692252358	8.532328403	7.811147431	8.552214918	8.021793994	8.869361361	8.138994867	7.851634914	7.671523126	7.777285517	8.041617623	8.55949204	8.02665287	8.30936786	7.505690621	8.734969978	7.782175262	8.1380076	8.458725397	7.849112742	7.978951067	8.42691327	8.028298301	8.374934653	8.594173348	8.274480852	8.533802644	8.197664673	7.985699269	8.248452655	8.556557467	8.763089187	8.973838003
5.903805586	6.062425415	5.830618193	5.87434443	6.98453714	6.534462359	8.005047431	6.337101535	7.17172229	7.015094099	6.930098494	6.966501505	6.914367636	6.515888049	7.267047482	6.354214225	6.29392705	6.933903308	6.989722914	6.52523938	7.087826561	7.804570426	7.599901267	7.332698397	7.82045142	7.093408796	6.326502977	6.896662273	6.576480355	6.702036199	7.199746748	6.570543024	6.731895039	6.247745842	6.801124525	6.840476116	6.689777678	6.544526339	6.637515419	6.820969858	7.12854844	6.39026054	6.672473928	6.814014558	6.479482731	6.675595523	6.957662342	7.244924619	7.177121046	7.143119651
7.786950265	7.907228579	7.50282342	7.583876866	8.13298419	8.017295492	8.512448051	7.618114455	8.225323383	8.281381197	8.406048959	8.788890141	8.102988624	7.929180538	8.400183122	7.727427676	7.859931663	8.157613175	8.369028464	7.752325414	8.092772826	8.206323545	8.702800154	8.631694118	7.839450967	7.276486577	8.055153577	7.900142282	7.699595497	8.192189227	7.785660745	7.931769731	7.807055234	8.177933302	8.722961534	8.606102275	8.339340266	7.983498421	8.030432154	8.331360943	8.527542942	8.093968521	8.132482374	8.080076719	7.943091374	7.783312056	7.986490331	8.623160586	8.510626836	8.340752756
8.034997751	7.875406215	7.593111946	7.575479416	7.606143242	7.472344255	7.390780234	7.923596639	7.367460196	6.72072179	7.410116524	7.204500561	7.474598406	7.967722564	7.249654372	8.468912485	8.350423577	7.78615791	7.472355173	7.792473557	7.38912021	7.448397918	6.869466198	7.435518429	7.503514711	6.913373562	8.014201284	7.20527137	7.582593092	7.853997874	7.556966201	7.880750759	7.626611223	8.012217156	7.55357989	8.076790945	7.275204025	7.43103931	7.671017929	7.879679745	7.873241175	8.077080286	7.900741605	6.943100769	7.833651131	7.725978859	7.383329537	7.311837478	7.377443771	7.156555774
6.233449102	6.499299361	6.111489975	6.921105768	7.075808218	6.624471669	7.526448063	6.291602598	7.006646838	6.801551594	7.057496874	7.181061948	6.839481647	6.316674981	7.103388704	6.516811715	6.459221178	6.760875104	6.557026747	6.613445606	7.130414105	7.341982255	6.451416987	7.255433675	7.64494752	7.554301739	7.058724609	7.066652691	6.67733304	7.022588328	7.129656716	6.719728338	7.115369896	6.909029703	7.530035961	7.70973971	7.126302815	6.921745691	6.945159436	7.443378713	7.23208264	6.913771227	6.86156619	6.813051456	6.253498687	6.693230687	6.841391269	6.918842751	7.121463894	6.642154543
5.949490654	5.845537139	5.579324103	6.038585955	6.788066298	6.613416738	7.522698222	5.941684352	7.091647278	6.457575034	6.622859658	6.603337496	6.666083955	6.005301952	6.714870753	6.060897987	5.840050845	6.264831299	6.501036003	6.29479022	6.603462376	7.249968293	6.233790673	6.922441319	6.936072309	6.54127864	6.206443736	6.531530364	6.285741843	6.379042651	6.793698253	6.246466123	6.245452848	6.679646941	7.346684434	7.661174504	7.026362639	6.663573475	6.690421974	7.190321386	6.919876697	6.513576523	6.560256839	7.186226233	6.509841257	6.310991581	6.705810348	6.96327039	7.22123743	7.196247383
8.127173964	8.344335201	7.705887658	8.021887572	9.368473874	8.737226451	9.157783137	8.904189478	8.548539614	8.462621437	8.325591276	8.51423528	9.010115329	8.888919314	9.349291582	9.092234448	9.1152226	9.32672605	8.727069023	8.509541175	8.455430052	9.065837002	8.98624572	9.125110112	9.09181753	8.494141919	8.73909587	9.127643184	8.228036446	8.778048438	8.624764442	8.27910007	8.170419348	8.362005872	8.824578902	9.253204393	8.777908195	8.691741243	8.325477831	9.003414745	8.637428159	8.44488131	8.823048617	9.005173846	8.603538011	8.474617462	8.900874625	9.432631474	9.179345052	8.317192106
7.256228523	7.15567942	7.085926656	7.340196003	7.998267588	7.691684434	8.836896869	6.771308285	7.937730638	8.017038906	7.806190001	8.158105658	7.900289104	7.395690899	8.025304914	6.859736753	6.992736707	7.580823811	7.614105592	7.559259615	7.908009803	8.570256464	7.900886205	7.954350732	8.157075976	8.184327879	7.904625034	7.736126253	7.660131215	7.373761155	8.134537953	7.784496184	7.816216687	7.56647934	8.049628504	8.359834475	7.812011794	7.720126704	7.602101486	8.172519754	7.985985468	7.44554678	7.714231364	7.972848232	7.440085532	7.608150291	7.91884292	8.10074175	8.146810726	8.530684779
6.707975949	6.757531755	6.939917503	7.517609499	8.528163495	8.374713978	7.586467812	7.411464336	8.166710803	8.578141743	8.726382634	9.018552773	7.953293579	7.849587292	7.88208408	6.895577737	6.75387746	7.544096647	8.604144254	8.131301979	8.409153556	7.809913414	8.605403894	7.682013733	8.065622491	7.728958381	7.719158255	8.014439615	7.783918581	7.945821162	8.032758927	7.569037084	7.91043518	7.599608581	8.049053637	7.952378613	7.581786586	7.729777998	7.346109261	7.950410594	8.292847447	7.733756655	8.384859195	9.036463882	8.353072291	7.928973956	8.275154425	8.168847455	8.861366177	9.708199818
5.95348741	6.427908004	6.140240425	6.803063582	7.517953086	7.283379028	7.843910918	6.166064457	7.592110711	7.286410773	7.485547922	7.685200613	7.346863371	6.847975392	7.380370558	6.162556655	6.133442742	6.889102036	7.538743116	7.074159807	7.399410843	7.494727398	6.660808353	7.495968455	7.54275608	7.231167132	6.766371105	7.650536113	6.999677951	7.15800479	7.46017243	6.867496375	7.029088574	7.332762652	7.85147697	7.921882347	7.428545096	7.253051053	6.923518275	7.830827191	7.659881931	7.13520221	7.240840213	7.568717759	7.055283306	6.85545563	7.13955943	7.389144106	7.890740846	8.063169913
7.719672584	7.649896628	7.359591595	7.695669502	7.644436447	7.550258	7.742669753	7.214376091	7.475360209	7.573135099	7.627599604	7.857757148	7.609797932	7.553187954	7.665556175	7.234545013	7.288828989	7.437185492	7.841882566	7.399625195	7.648930789	7.434266227	7.245076585	7.401655903	7.857531599	8.024130455	7.495200406	7.621851766	7.613858785	7.644614452	7.472824571	7.603873763	7.973125168	7.663844226	7.731509349	7.759748122	7.546263508	7.74721753	7.132788404	7.665747215	7.809207517	7.544894379	7.70383615	7.879892986	7.400288394	7.547030307	6.987354446	7.438554511	7.656301145	8.21413536
6.532946902	6.948573883	6.494044144	6.515121832	7.084022987	6.781671213	7.37562699	6.586310455	7.014775369	6.926537975	6.952720498	7.021759534	6.712691215	6.746207067	6.950722393	6.648965765	6.470731547	6.763097854	6.933829037	6.888367748	6.662381418	7.175757805	6.814922594	6.841135027	7.398847052	7.162761018	7.203547984	6.706905106	6.982109102	6.897639192	6.806556881	6.975470863	7.308560798	7.097571568	7.254411061	7.512365033	7.206762288	6.949101417	6.609515686	6.566948642	7.253390829	7.113408015	6.981615643	7.143072817	6.733274433	6.972288991	6.806595408	7.112596403	7.325606091	6.81744575
7.24121319	7.909731062	7.490946159	7.825121467	8.900748139	8.459943678	9.056401648	7.752067264	8.223344512	8.443201566	8.527953528	8.576304532	7.990950192	7.968554876	8.406024805	7.646876443	7.513906377	8.259723449	8.592242328	8.079848219	8.075534483	8.360997258	8.131071987	8.838183587	8.862850751	8.442584581	8.176462231	8.526434842	8.068498812	7.988619072	8.222725776	7.922209808	8.356162794	8.027947559	8.741686054	8.555981146	8.524831755	8.514339434	8.038524324	8.644220029	8.446958417	8.110665168	8.393413658	8.593546838	8.142974777	8.175875098	8.444553032	9.102498698	8.57427357	8.044871057
6.499179296	6.700312963	6.243125069	7.059727583	7.118689586	7.058186316	7.818984464	6.320919249	7.168664906	7.183203056	7.078584165	7.205443991	7.127177145	6.622639881	7.268722737	6.499326914	6.882425237	6.671947431	7.299151482	6.825248004	6.873868396	7.4419474	6.300462002	7.371438269	7.356720779	6.922539229	7.010327374	6.848258774	6.858320834	6.921957267	7.040229795	6.819816357	7.027700415	7.409234684	7.742653044	7.931832421	7.732929603	7.361040444	6.970146901	7.592193116	7.549957274	7.337499928	7.263660039	7.305928022	6.696146052	6.988022947	7.063991438	7.406599465	7.204268286	6.898414744
6.767660719	7.030243025	6.965762632	6.812351101	7.196602611	7.103153471	7.301180049	6.628062402	7.043078302	7.175370865	7.074855928	7.056530627	7.224723071	7.144143249	7.363442689	6.680572614	6.549644323	7.219042852	7.207980667	6.880549323	7.146363056	7.157995668	7.754040239	7.454586152	7.427503113	7.532602863	7.134551585	7.495739044	6.912698705	6.993869702	7.0343588	6.540804508	6.721760481	7.003091379	7.02096969	7.045037728	7.147780975	7.110059562	7.098628156	7.362377131	7.047153218	6.642979269	6.984434548	6.979311068	6.804376972	7.052138507	7.032968857	7.141921244	7.206854751	7.435926283
6.382474921	6.316546156	6.18923231	6.162245024	6.730380864	6.514484726	7.299549407	6.427807126	6.626602989	6.461033475	6.406798187	6.662092102	6.660000794	6.495539957	6.947122467	6.311754706	6.2832085	6.743372808	6.610676218	6.543003774	6.128177679	6.860078899	6.839281674	6.649975335	6.427863544	6.845186997	6.697727431	6.964028	6.693099978	6.586816179	6.619388916	6.596119262	6.759284911	6.480791819	6.93053136	7.230912321	6.986822025	6.974639923	6.631981184	7.144414899	7.051577519	6.784935653	6.421843424	6.705211761	6.175212479	6.217448465	6.591262458	6.682413493	6.798047542	6.937442376
5.714789238	5.564750617	5.494940229	5.999342636	6.799875156	6.511998099	7.618624422	5.90800915	7.330734127	6.922233203	7.12836309	7.316015575	7.137294097	5.965170518	7.210276357	6.047974191	5.720552767	6.61986629	7.403462991	6.601049885	7.22841418	7.139801987	7.303138823	7.158588591	5.947559203	6.154461317	5.913217833	6.69681782	6.373805638	6.490577801	6.806183508	5.858171525	6.576715819	6.497454177	7.187386262	6.862617694	7.068260387	6.952671386	6.470906267	7.290289475	7.211830271	6.56759604	6.569251099	6.901440625	6.626519642	6.212954793	6.88364588	7.143918744	7.385888095	7.276253518
6.509105348	6.237738701	6.304820852	6.068583618	6.777289623	6.552942776	7.52790271	5.510176575	7.285185986	6.784776447	7.198349072	7.206819092	6.76243427	6.305676697	7.042096519	5.993144215	5.922986803	6.444922132	7.17745824	6.884524601	7.14845056	6.95833444	7.046784168	7.168126871	5.719016141	6.539117068	5.966876032	6.520940599	6.344918579	6.685669085	6.686890105	6.388841518	6.575289873	7.212454895	7.424061703	7.321862411	7.266120072	7.088858701	7.126637407	7.19805491	7.590448946	6.933661924	6.404674303	6.587053876	6.133443671	6.289545147	6.586556061	6.913695769	6.990558857	7.131117449
7.703156391	7.797898653	7.503570107	7.734067468	8.334215504	8.044276055	9.539450876	7.819160681	8.005512805	8.252266763	7.937172336	8.330319047	8.397009045	8.03241987	8.847096286	7.627685201	7.62451426	8.279888153	8.371755993	7.786267	7.51106847	8.244848824	8.350289657	8.452852049	8.35987806	8.68381868	7.96819947	8.379410056	7.876137621	8.004489788	7.962552094	7.966197665	8.047416742	8.088861286	8.930553487	8.609191881	8.388688153	8.449159297	8.111602498	8.966818152	8.508526933	8.357743431	7.952229787	8.206290635	7.529219332	7.754351364	7.84663539	8.666364305	8.40926873	7.680353744
5.991707251	5.994178607	5.933140681	6.221552943	6.514804402	6.24311247	7.205016045	5.977248648	6.585244133	6.711661132	6.568360381	6.615920993	6.616982939	6.010310738	6.616063026	6.133139226	6.019603106	6.13956322	6.82230934	6.444080002	6.395901822	6.574546967	6.981666278	6.688913363	6.57744081	6.814171594	5.829636939	6.497763683	6.39300886	6.332933226	6.450946465	6.247069442	6.240003775	6.48743405	7.16275323	6.822673013	6.658635813	6.655777268	6.698098386	6.925420319	7.151583879	6.444110513	6.193473551	6.257044434	5.992007118	6.149388685	6.380299268	6.369371046	6.793088196	6.284394115
6.027695777	6.331746582	6.070706766	6.630548647	7.530503378	7.190678683	7.768011867	6.017511543	7.410938945	8.011738137	7.906605391	7.985782157	7.401014275	6.735790799	7.711857994	5.993674705	5.874568309	7.069471029	7.939224059	6.97435169	7.647355976	7.385766117	7.870927671	7.717695727	7.064384352	7.024132347	6.165216495	7.356937081	6.701015089	6.738755902	6.896788274	6.749435903	6.702202777	7.134342239	8.12306065	7.756709777	7.593602966	7.42519145	7.538930253	7.44885239	7.821482195	7.034141724	7.035648761	7.547841489	6.982655578	6.864474299	7.404215516	7.458204129	7.706577169	8.243207358
6.217554867	6.431381165	6.255978036	6.611104895	7.283645221	6.939177644	7.947573927	6.094250042	7.547374159	7.624479837	7.311239036	7.640159097	7.314863382	6.272680982	7.460697256	6.140623433	5.937060838	6.875026062	7.479264378	6.801015504	7.297506608	7.297679703	7.932117967	7.265504878	7.476137042	7.683065886	6.170790403	7.43801528	6.56919354	6.807783277	7.039564331	6.45079224	6.844621606	7.12641858	8.118669584	7.669729297	7.398522596	7.488048189	7.725373852	7.68024197	7.840680604	7.117574884	6.963967604	7.29301447	6.739005119	6.655127991	7.249232483	7.391471635	7.560437432	7.097018775
9.133575629	9.167485302	6.378790479	8.669132931	8.005704356	8.284282528	8.016195203	8.906792838	8.073237801	8.140008271	7.952321388	7.680341228	8.101179207	8.639902771	7.973809194	9.044030324	8.908032416	8.130870536	8.132836489	8.421780777	7.887036079	8.394496701	8.167275345	7.875309325	9.058420575	8.59215204	9.045741272	8.402260115	8.518272096	9.06988726	8.510851905	9.168449936	8.727361797	8.815030884	8.176809307	8.386257589	8.264439472	8.461966869	8.527499469	8.465974678	8.525750994	8.571926387	8.634807449	8.303962032	8.546408543	8.355297098	8.199897995	7.854310987	7.84637744	7.951769809
9.859428927	9.680263013	9.175959429	9.121079815	9.453171138	8.868218426	9.118097811	9.66311492	9.168951419	9.33539204	9.197959153	9.212271307	9.696161572	9.49321889	9.332455455	9.315383284	9.119310438	9.278890459	9.329981131	8.992238517	8.604766845	9.223102422	8.65635359	8.836501518	8.638483192	8.855891469	9.334536131	8.856972214	8.89510354	9.185156241	8.960212206	9.156683079	9.259489785	9.32736708	9.065239514	9.296739621	9.338113765	9.323744291	9.001920233	9.374679847	9.284472998	9.171916195	9.615992745	9.193985619	9.161039173	9.110292933	9.041270982	9.466735121	9.194774579	9.036093234
5.710685344	5.764464586	5.974614555	6.250131871	5.991742564	5.728493825	6.862967675	5.98574473	6.348388448	5.813846017	5.897261171	6.253919896	6.067044996	5.607675493	6.170207371	5.811154951	5.775285835	5.597010511	5.760299755	5.96141813	5.941881266	6.628856967	6.560136936	6.390755422	5.866032384	6.263029698	6.223776695	6.091034178	5.88248415	6.095797669	6.410255561	6.034910813	6.129806042	6.139911636	6.488706741	6.532125458	6.385633981	6.19275234	6.222926002	6.449329815	6.589191899	6.068071856	5.882143442	5.895788436	5.762648071	8.738703517	5.707097231	5.82132114	6.017706359	5.908732576
8.857794941	8.874616337	8.863835088	8.664708746	7.905500222	8.361061174	8.162170055	8.645849451	8.215741565	8.05644416	8.05181411	8.17946473	8.191886218	8.574363841	8.382773976	8.528524693	8.660398381	8.33924622	8.136072288	8.237636975	8.049142152	8.01037889	7.984189674	7.699983741	7.7327274	7.781518775	7.934877356	7.699384104	7.751023853	7.888670959	7.73153158	7.876879429	7.809665946	7.760262188	8.201800878	8.072594441	7.798166082	7.800920631	7.62348879	8.008633144	7.981713732	8.087011575	8.484046025	8.046889398	8.625642849	9.648487825	8.083930907	8.054377186	7.929479117	8.003002112
6.855303925	7.163958041	7.182568442	7.297900787	7.660209493	7.559201802	7.508667155	7.001862889	7.133801018	7.846017429	7.730354884	7.634539068	7.400880065	7.428919983	7.756403534	6.951033691	6.672511967	7.536395935	7.495394287	7.269137389	7.710381848	7.379536855	8.089372935	7.874443175	7.64788885	7.928762186	7.173809328	7.952839085	7.432142499	7.262633299	7.389613966	7.277843875	7.154253996	7.347434002	7.277115211	7.504615205	7.319481271	7.567436002	7.526639698	7.527605449	7.476355973	6.984337436	7.283147786	7.320020568	7.26952065	9.965202736	7.600235406	7.328285913	7.726103964	8.450625828
10.15891427	10.51731205	10.46019239	10.32496236	10.16476029	9.71320021	11.18094361	10.99710342	11.06073436	10.13649372	10.03841466	9.899259125	10.34713325	10.52652917	10.79373018	10.58797028	10.91607391	10.99933171	9.862630376	10.73663487	10.11054816	10.96521371	10.78028869	11.25829208	12.51760843	11.84573186	11.96618052	12.23067639	11.35433752	12.11075073	11.71056638	12.42480163	11.35668511	10.70457815	10.86245448	10.73281042	10.580265	10.99259525	10.6808494	10.79045921	10.77705136	10.69915152	9.923447029	9.626666098	9.622541434	13.32919877	9.634044853	9.921542153	9.56250948	8.847446013
8.964327844	8.787386651	8.871587551	8.760445663	8.626346039	8.839653607	8.188917515	8.686534945	8.137890593	8.514934498	8.429873919	8.535192583	8.780128466	8.861476435	8.505496713	8.792390393	8.542461592	8.676798687	8.633036896	8.299534164	8.549671777	8.073793441	8.434410031	7.943955071	8.283600933	8.40467639	8.540926582	8.259040552	8.902350004	8.588500068	8.387844353	8.744283338	8.86651032	8.656968264	8.246201739	8.595983984	8.552126644	8.0400579	8.679023249	8.313235749	8.611920497	8.797929338	8.865990406	8.889958105	9.022225662	9.385905818	8.542046737	8.67933615	8.50989234	9.813378841
6.761644072	6.144099384	6.873781066	6.552187097	7.227978919	7.271029545	8.310355287	6.499572696	8.237437014	7.671712038	7.647572256	8.111163546	6.918682741	6.255568353	7.743230714	6.667425465	7.325097233	6.882152734	7.721079298	7.859956096	8.004051694	8.250518926	8.348505453	7.714182342	8.286906549	8.162839084	6.707518227	7.565618018	7.20902985	6.861330677	7.857260074	7.168503589	7.379741244	6.974252275	7.592109937	7.361728772	7.264736523	7.479530777	7.610349855	7.649883049	7.782432823	6.896530318	6.368547635	7.147204861	6.724542536	6.94796843	7.15734535	6.905466367	7.520526668	7.740784823
7.300684279	6.769447531	6.651943111	7.939914615	7.734833135	7.096792703	8.980535658	6.62075455	7.971700284	7.232684482	6.948969409	7.086756472	7.816088297	7.16558966	7.818419885	6.543125372	6.67020541	7.67379173	7.203698647	7.01873506	7.666694293	8.14795585	8.136520198	7.58961071	8.167843889	8.421054844	6.491697677	7.839504706	7.146078291	6.996820885	7.755591064	7.076516471	7.317567263	7.981428288	8.536720467	8.37102159	7.811879121	7.928991944	7.944827137	8.106313195	8.185681819	7.623781546	6.934702153	7.095635995	6.668755437	6.912637665	7.460493394	8.086197454	7.849254744	7.171388033
6.823191115	6.81732736	3.720129308	6.25998924	7.191451968	7.176991648	7.607719984	6.956651854	7.350193666	7.355861114	7.129646071	7.076499563	6.691302532	6.921086437	7.113974019	6.997625458	7.123731513	7.257763657	7.334726832	7.061919675	7.241967935	7.533024838	7.371317869	7.413453589	7.367758665	7.453822313	7.157126693	6.867925495	6.987265297	6.925029895	7.237953575	7.156568411	7.314964119	7.257344309	7.424135763	7.594221818	7.131474037	7.233837965	7.47618549	7.366605534	7.33582772	7.181871848	7.235490977	7.27290341	7.033498426	7.244352084	7.150260783	7.468285121	7.487300983	8.080068044
11.43751337	11.56980898	7.724968011	10.93811704	10.48168475	10.82572362	9.151726212	10.52111148	11.0605773	9.458803231	10.26112723	10.74616152	11.30008639	11.36999997	11.16632648	10.84170864	10.90288009	11.41757377	10.25359591	10.94569809	11.18520924	11.0107629	10.8661108	10.87650698	10.50325266	9.512027722	10.44386619	10.51123602	11.51350316	11.03049117	11.18969029	10.64456351	11.46948543	10.92541042	11.01087392	11.89406238	10.39479547	10.99467126	11.699705	10.19782016	11.58094372	11.41883182	11.5131839	8.859131028	11.3566855	10.83375218	11.24722202	10.94486339	10.92025769	10.20951415
7.028876103	7.638561852	6.480427975	6.552147322	6.63433052	7.055351616	6.915765393	7.284562818	6.754440718	6.97801033	6.555109882	6.219763917	6.449401272	6.854127921	6.306889249	7.614359414	7.486123943	6.952899461	6.90198487	7.47879925	6.670215683	7.320308215	6.626123648	6.810134146	6.650921395	6.343697241	7.213336371	6.496468403	6.916648758	7.368803729	6.950453273	7.472865845	7.19454151	6.785475724	7.000768673	7.156205819	6.918520169	6.916449312	6.969417384	6.681351054	7.06277993	6.659578869	7.471055489	6.81849153	6.525508871	7.265424208	6.570950991	6.775833455	6.58098566	6.227610804
11.56766738	11.49565837	12.07559123	11.90848364	10.87029446	10.89731968	9.694375894	11.07594819	11.38652863	9.984593607	10.35830852	11.37683098	11.36788336	11.42999799	11.43264193	11.43222265	11.41857995	11.80069285	10.73401984	11.31458068	11.65669032	11.12666394	11.35252699	10.92254632	10.95702432	10.33830764	10.94637584	11.10008084	11.73795896	11.31917311	11.61922138	11.38058274	11.79312151	11.64916088	11.10301031	12.16871658	11.05254383	10.92186487	12.1115265	10.95420484	11.60035665	12.03962423	11.29857129	10.88753905	11.97722883	10.73082842	11.79049865	11.04566841	11.18693377	10.14148973
7.643392897	7.798559103	7.732356225	7.601057705	7.332969347	7.370371443	7.297360247	7.807644565	7.480080451	7.174285141	7.341919376	7.413287147	7.50519639	7.694892915	7.412574793	7.737339044	7.714587697	7.41478039	7.164172612	7.34425537	7.434714716	7.395133982	7.344333851	7.358571771	7.499403345	7.136792133	7.841735078	7.348877906	7.386799552	7.88032108	7.454365366	7.844416094	7.551149696	7.636952251	7.579935113	7.812010556	7.358739576	7.242848396	7.567847243	7.529314371	7.72791081	7.762141897	7.686445342	7.386894572	7.750502951	7.160496659	7.174050425	7.266700674	7.339253094	7.095006321
7.436299093	7.798742559	7.594181967	7.650937873	8.097715548	7.710363422	8.577730613	8.233458471	8.454021595	7.793138117	8.042554624	8.187962037	8.279717118	8.348099571	8.565008424	8.360408942	8.401061332	8.791072622	8.278420072	8.574228812	8.431885939	8.616715108	8.18672028	8.721861962	8.733259739	7.950241554	8.78959431	8.595339018	8.957315465	9.034950568	9.084986317	8.745356266	9.307851225	8.259646123	8.480870908	9.021451313	8.287739521	8.425731666	8.451994075	8.571126672	8.616763005	8.580773289	8.216461584	7.872396987	8.162058519	8.083420347	8.210018116	8.11106546	8.268193037	7.900296887
10.60846065	10.15526834	9.96407052	10.05770533	10.15118438	10.32097475	9.535507925	10.67453057	9.946850618	10.10274515	10.01457969	9.665637721	10.75041062	10.74006269	10.0014422	10.74548323	10.41773388	10.14777086	10.2819551	10.14857263	9.879073671	10.25094113	9.064916951	9.175108104	9.428057392	8.970375178	9.882881254	9.224225741	9.89545486	9.748163807	9.47282508	9.944210368	9.829002836	10.08031935	9.775108915	9.857914544	9.843829981	10.00744017	9.380205954	9.636561518	10.10108569	9.800812898	10.60390012	10.42200862	10.35090099	10.40908219	9.529513215	10.08936286	9.42853245	9.855578003
6.763686469	6.45705553	6.909674549	6.653816781	6.79966233	6.654974326	7.111776263	7.170227385	6.843413382	6.643450749	6.763096095	7.013632353	6.957450382	7.020508719	6.847711347	7.331766559	7.428332345	6.677718115	6.975145771	6.954123136	7.018146881	6.98322553	6.843478124	6.630228265	6.794719555	6.565628838	7.163669059	6.71067467	6.942433048	6.789544852	6.903991329	6.95744897	7.027836433	7.710795329	7.36387476	7.486909992	7.379376211	7.181210705	6.967765484	7.32692884	7.385754529	7.415113037	6.895439224	6.717679799	6.886253565	7.221263032	6.441361846	6.672181311	6.756065307	6.746219162
7.997683363	8.0127414	7.969575488	7.935117872	8.022750351	8.124130333	8.001207876	8.756526092	7.937582142	7.750035308	8.093027671	8.038985817	8.453583331	8.548138037	7.879011106	8.82717278	8.687428171	7.998978994	8.087243576	8.529000417	8.326267575	8.323075832	7.734106201	7.694327191	8.078331517	7.385795161	8.873354375	7.563832556	8.617023101	8.34882119	8.196765964	8.688710479	8.590441984	8.25310842	8.136935714	8.26935217	8.076840747	7.721088397	7.12220456	7.034306417	8.470858412	8.12212932	8.194044777	7.986834806	8.268144876	9.130626187	8.429436525	8.897484935	8.58629934	7.787723529
7.329352613	7.141851361	7.000498787	7.233536602	7.237522978	7.000318226	8.016983261	7.005568913	7.58564973	7.446252892	7.508035661	7.418678684	7.288918216	7.039501529	7.276668094	7.17140927	7.060725227	7.22342912	7.370154118	7.143827191	7.523399006	7.562061426	7.18236757	7.498197078	7.778382765	7.634677691	7.608963403	7.290367623	7.817089946	7.10529592	7.7408993	7.486095004	8.197482407	7.477175299	7.754529978	7.947244836	7.573470113	7.605355799	7.289292052	7.744224384	7.670689008	7.842971872	7.041166254	7.219808488	6.652116345	6.834938155	7.068501403	7.24368954	7.387273636	7.66360824
7.270623008	6.822389429	6.879946586	7.089785343	7.63972157	7.45267178	7.478970388	7.21865359	7.19278891	7.707392554	7.783459441	7.997219571	7.651280157	7.381590673	7.531478874	7.244336195	6.822842338	7.449865364	7.925937431	7.143032286	7.556844655	7.012742998	7.625501651	7.080157791	6.757429692	6.917079868	7.159371362	7.16411999	7.672810056	7.179015762	7.196909166	7.227450376	7.79579664	7.145680564	7.113814056	7.37487778	7.317753002	7.257139277	7.097666792	7.482842396	7.486708302	7.499651453	7.599472716	7.869196634	7.726231559	7.319949457	7.348380377	7.433103863	7.55722202	8.824314568
7.284186793	6.94208266	6.750450881	6.921226845	7.316865433	7.299486755	7.243429577	6.952779544	7.142394277	8.022002363	7.668796783	7.927563717	7.347200858	6.967453037	7.426373175	7.087394168	6.728937206	7.273901517	7.860225895	7.101960571	7.43736067	7.100703658	7.979639182	6.967436824	7.316614476	7.443608612	7.360895509	7.231358947	7.580371242	7.127615173	7.259233189	7.20265004	7.826514398	7.325225622	7.587770553	7.497117883	7.442478094	7.441846706	7.666719207	7.377405256	7.590677251	7.607656064	7.161383384	7.364428393	6.914449533	7.050983149	7.208198057	7.195750648	7.273860375	8.461932192
7.080704077	6.590325882	5.421463517	7.038562874	7.021232137	6.908522532	7.465783567	6.900194875	7.173670316	7.283765121	7.353732855	7.195654276	7.195403725	7.015932172	7.320750029	6.809363897	6.680612178	7.264128402	7.346461902	6.835671343	7.629903197	7.217601491	7.389500477	7.14320237	7.462063797	7.346357619	7.074972621	6.922410844	7.255152052	6.873852739	7.076703906	7.035436758	7.425566348	7.08800416	7.347837769	7.24819191	6.882817983	7.018995506	7.20554584	7.190603718	7.359367803	7.166727592	6.9006364	6.906776511	6.956178035	6.914732246	6.79092968	7.187179132	7.026094552	7.934941113
7.710625229	7.548978715	7.536253946	7.741104376	7.727325267	7.593295756	7.936321114	7.355136652	7.621815868	7.941172652	7.618114827	7.673402932	7.761511165	7.301233783	7.806083813	7.481318056	7.285217685	7.680324251	7.759096762	7.40388279	8.034896377	7.783729048	8.267512886	7.595759921	7.970045331	8.108999236	7.738170702	7.612142346	7.805975675	7.770060935	7.863209551	7.610802109	7.948526502	7.619361975	7.996666678	7.921383393	7.678164158	7.551754515	7.778460822	7.88156896	7.940997409	7.655419612	7.694399376	7.589044352	7.423413192	7.338078836	7.343595839	7.732709293	7.746782337	8.093886224
9.961642721	9.941867388	9.883929946	9.761135827	9.355601001	9.293636179	8.509891517	10.05623871	9.433758998	8.735459626	9.060237871	8.63059271	9.56433288	9.99602112	9.250264023	9.849726797	9.874236195	10.0306517	8.924752675	9.598271867	9.815801476	8.951437176	8.597778992	8.637144849	9.939848797	8.950545972	10.21758383	9.562918637	10.22807044	10.29687812	9.785946326	10.32053794	10.34361386	9.58125613	8.901307658	10.03459497	9.089723281	9.046523634	9.644820787	9.006539074	9.270544727	10.11570892	9.859039203	9.214241798	9.892183841	11.43781408	9.307428667	8.956024798	8.893923094	8.322027623
10.18974576	9.793836652	9.656903664	9.689386845	9.371918735	9.45868895	9.04856829	9.85812569	9.169899599	8.350107679	8.58665802	8.566337181	9.354419376	9.686545422	9.115955691	9.865470544	10.1483747	9.593556987	8.70148138	9.764899969	9.027645829	9.179950287	8.170642554	8.908421846	9.566629296	9.090836674	9.686667125	8.939201867	9.439622438	9.697574749	9.138460099	9.721191085	9.383048616	9.773663867	9.642235785	9.819165874	9.389962065	9.689065952	9.453643406	9.614256577	9.670810518	9.715813666	9.934816952	9.199340594	9.854233377	9.581405887	9.234632546	9.248518024	8.628850613	7.936547971
8.274952199	8.278477845	8.228806362	8.182117855	8.103190518	7.900951397	7.740804751	8.532789717	7.883576579	7.468968842	7.459354481	7.59905095	7.759894763	7.997945158	7.887687543	8.111231166	8.191293425	8.248592321	7.293300713	7.698611831	8.013504388	7.700591403	7.335399976	7.548553025	7.967815672	8.110608352	8.506313244	7.921959063	8.302991612	8.252995953	8.031409203	8.422984168	8.44397484	8.21149575	8.026831505	8.750539682	8.142843728	7.811585858	8.227886922	8.332715932	7.83062399	8.444130247	8.143201449	8.138036336	8.223733825	7.700820769	7.760259257	7.698760675	7.768557288	7.480235736
9.179258553	8.901867054	8.73855188	8.589313253	7.902535768	8.479527795	8.057594582	8.939171636	8.21179503	7.789298526	8.053938876	7.820938957	8.137739902	8.637474281	7.655641801	9.360660866	9.258778289	8.451120091	8.42465078	8.971160466	8.275386232	8.540082763	7.426360221	7.77321065	8.802723029	8.255618658	9.07681236	7.770541641	9.523025713	8.529806158	8.989579171	8.902899621	8.978440058	8.934788909	8.274733295	8.68499301	8.44298776	8.583868782	7.938247655	7.532405469	8.91382141	8.96637509	8.684223099	8.448320852	8.617056143	9.48951388	7.432129799	8.056707416	7.530499286	7.376283175
6.469994795	6.575059501	6.432613141	7.023352914	7.504141355	7.018270802	8.331919229	6.146938241	7.533417582	7.218267844	7.228013754	7.318598941	7.168417107	6.572600036	7.257020641	6.362783192	6.4985868	6.853944443	7.385141921	6.824249112	6.708685262	7.891122215	6.842259867	7.876952931	6.997948736	7.028154063	6.78372205	7.174509591	6.595808805	6.886798149	7.214974037	6.792290681	6.808627261	7.16762585	7.828399474	7.813272021	7.443758135	7.398442846	6.899014415	7.831754603	7.594455836	6.99130751	6.945401927	7.148393189	6.838041346	7.661764566	7.604517836	7.371100135	7.494480309	7.544152632
7.54743389	7.289635977	7.351867588	7.607805335	7.867376917	7.823008986	7.792385539	7.421057301	7.502125278	7.922420757	8.011779083	7.965564006	7.606532961	7.591314909	7.640274254	7.273458084	7.366873373	7.627704615	8.03165043	7.511147221	7.51518901	7.617370692	7.637605426	7.521625651	7.263508067	7.414356375	7.749603435	7.639650848	7.445139656	7.665238302	7.530340323	7.637460404	7.722562667	7.620820748	7.900021212	7.73471297	7.696426062	7.772476921	7.455791695	7.937271339	7.940169086	7.746359276	7.918031713	8.217469753	7.896287809	7.721001171	7.871175694	7.863941193	7.922831512	8.088861806
6.570545073	6.519933755	6.159149546	6.800223745	7.199914469	6.96608238	8.329860266	6.664207566	7.295783181	7.002202324	7.133236802	7.404639756	7.299158028	6.764071307	7.525568438	6.371627192	6.619737342	7.17530425	7.166872427	6.861764068	6.697901528	7.62222877	7.559420653	7.466530686	7.232504964	7.594094026	7.171309564	7.325226266	6.85497235	6.978837284	7.266845115	7.079750463	6.972761819	7.217894289	7.543529332	7.547027539	7.422929415	7.500972471	7.205794236	7.873835171	7.554038537	7.351722242	7.014784788	7.214687946	6.854803356	6.655576908	7.011288143	7.321691442	7.382942041	7.579556725
7.312362875	7.542359914	7.461476212	7.460762856	7.793845609	7.84353422	7.308165301	7.458824739	7.513869977	8.157832593	7.878934528	8.309753035	7.668493255	7.496384307	7.848146179	7.659726398	7.442949553	7.49421389	8.037710479	7.571755101	7.641935595	7.649410685	8.226001646	7.440740688	7.952559041	8.037541691	7.967221723	7.79518812	7.75350103	7.853111462	7.724114974	7.738209928	7.899807431	7.545762233	7.792509436	7.866967638	7.952663827	7.918953264	7.917802826	7.801702171	8.144713557	7.801710699	7.704905166	8.078720188	7.812029793	7.714070169	7.672654744	7.535995469	7.891246476	9.063038139
7.019474571	6.864163904	7.234221182	6.857693894	7.139620768	7.33592655	7.381894517	7.093212664	7.170321128	7.097333684	6.976948632	7.254151142	7.707482538	7.02811066	7.679660924	6.894865872	6.937992826	7.181621328	7.141287992	7.16800312	7.109980469	7.295073327	7.722165466	7.152374021	7.438992929	7.544048906	6.843026727	7.547904433	6.86974443	6.554692933	7.213099539	6.648949741	6.85490732	6.941436695	7.297930544	7.387471014	7.314332596	7.266950519	7.266091978	7.541689691	7.574650324	7.103683963	6.984913792	7.194461177	6.926199185	7.804600398	7.366906294	7.181823515	7.40912702	7.098706253
7.097226218	7.478603624	3.837596714	7.54672177	7.566853212	7.638181888	7.694242554	7.198403132	7.652339583	7.747403184	7.48135626	7.54530347	7.733568209	7.627716306	7.904217531	7.208021549	7.14360199	7.917236769	7.755976176	7.490728547	7.794993147	7.786430114	8.090670451	7.819313456	7.64591201	7.971391332	7.483366171	7.597054672	7.662651168	7.574407658	7.563300893	7.74364955	7.795699247	7.566140301	7.649624847	7.761471858	7.600464123	7.802707597	7.792891376	7.737775565	7.804026402	7.611358281	7.592651091	7.72550429	7.465584636	8.00615749	7.344361446	7.628628525	7.770708766	8.292738369
7.218141209	7.150742567	7.199021205	7.169643873	7.288617405	7.463592861	6.832890672	6.819944709	6.998422923	7.218516111	7.167881069	7.181946388	7.458492579	7.60783007	7.452062885	6.91089095	7.183019567	7.575951013	7.17867323	7.067095111	7.242887421	7.139661975	7.372013824	7.176017763	7.114090657	7.237130051	7.557661766	7.389346931	7.326180591	7.185036015	7.223412929	7.257809202	7.193118151	7.236807231	7.022327939	7.494696662	7.048045479	7.214175939	7.119038899	7.381219379	7.382377611	7.190615842	7.70183351	7.621996094	7.365830149	7.269771148	7.144455577	7.149949197	7.625195339	8.376070496
7.214612016	7.396382144	7.183765346	7.587312922	7.756875755	7.356751872	7.918254312	6.917505116	7.49389896	7.227204185	7.56567392	7.478317138	7.84897381	7.526088793	7.895352549	7.081754695	7.186245022	7.749285662	7.34353922	7.351513558	7.502742552	7.797880406	7.248950719	7.811556469	7.928003131	7.935519931	7.74484334	7.477604101	7.541290076	7.489313314	7.607715441	7.426289584	7.690468465	7.392558589	7.70680752	7.877387401	7.499327857	7.574633867	7.412284161	7.847528623	7.690938855	7.292903705	7.617877049	7.488257861	7.433092123	7.634112909	7.465877796	7.685822396	7.850697838	8.017293408
6.026192524	6.259019487	6.14278807	6.15148291	6.356976713	6.146855415	7.044036291	5.599829979	6.329694644	5.961785876	5.901372273	6.206838701	6.206232447	5.969122397	6.228936499	5.747930641	5.852816725	5.943084984	5.954533545	5.989322793	6.092597459	6.649074441	5.925790116	6.441026335	6.641161013	6.627511201	6.258278459	5.956329461	5.917768238	5.979231179	6.362706371	6.049434925	6.191017927	5.991415589	6.336691533	6.569715611	6.317854371	6.278886448	6.08700431	6.79391052	6.275076698	6.009878167	6.363086573	6.116032703	5.676443227	6.137433518	6.250611365	6.326714911	6.363953246	6.473902485
6.233948057	6.307570235	6.020592889	6.364477458	7.243738739	6.802824537	7.859803275	6.31702883	7.367279105	6.539385769	7.085352999	7.185237361	7.33756747	6.67016873	7.329966172	6.170495183	6.040450572	6.867219739	7.204702299	6.671977416	7.119458855	7.239459633	6.514133934	7.290496707	7.109720229	6.860698662	6.555974779	7.16535395	6.739737969	6.580904898	7.093890972	6.576480454	6.884552415	6.946761769	7.569910748	7.677374639	7.19055916	6.798956741	6.55848968	7.469426057	7.176027862	6.790158128	7.022232795	7.324148787	6.807446762	6.627753291	6.560882114	7.395486482	7.257024649	7.956455751
8.895506257	8.29524406	8.64395815	8.880141362	8.531595499	8.41623495	8.845396293	8.866899308	8.747541491	8.288610238	8.373387561	8.536789756	8.751243781	8.733587391	8.740305079	9.492712183	8.970344497	8.659820841	8.960236816	8.735673923	8.574125056	9.020351423	8.440895158	8.280015861	8.956422772	8.53390314	8.891304548	8.568393931	9.100495954	8.933254903	8.845137274	8.960085413	9.192483429	9.043331434	8.626145869	9.042196278	8.833377778	8.607782134	8.19110765	8.145159877	8.707528706	9.198694754	8.604325156	8.711116971	8.652800656	8.212586276	8.148487114	8.482940214	8.443931656	8.757765283
9.305372319	9.397014677	9.280377866	9.285603518	7.98455758	8.58725816	7.429540004	9.537515012	8.732826787	7.773620254	8.0035347	7.865632191	8.230348687	9.214893559	8.485086611	9.30757753	9.31903566	8.814673557	8.238727159	9.036997495	8.52615504	7.780918839	7.283528063	7.760347234	7.700402005	7.652785952	8.678288628	7.950712179	9.846622025	8.826703713	9.028742044	8.837967424	9.490367723	8.845733883	8.267846723	9.252096539	8.49601863	8.866897791	9.035292239	8.511478528	8.884229805	9.524805016	8.767634974	8.73392943	9.030508899	8.848702259	8.472514325	8.074388819	7.863291157	6.960932732
10.56752431	10.62160961	10.29891046	10.15972724	9.255909626	9.613521842	9.251970019	10.5420712	10.00427979	9.292661139	9.432890958	9.217562927	9.745209291	10.25189112	9.614141332	10.07803516	10.11343316	10.33856631	9.098500306	9.875009168	9.939819363	9.044478896	8.944502295	8.674414957	9.486143937	9.120174458	9.825854962	9.052832352	10.77452098	9.734810823	9.815317406	9.810588933	10.55616186	10.06366818	9.312458845	10.49082366	9.628918854	9.572802755	10.17804894	9.526522704	9.871260201	10.7364552	10.250065	10.1260989	10.4380697	10.10182784	9.439949468	9.775793789	8.93131076	8.360059901
8.539172334	8.305169817	8.445172097	8.386496186	8.148294846	8.187544679	8.034538071	8.486775518	8.220346291	8.168277669	7.912947186	8.100061864	8.213653524	7.97645443	8.186477629	9.168559759	8.453608231	8.13412843	8.594030694	8.228344183	8.020085461	8.213935396	8.250701372	7.921083571	8.25813688	8.426647531	8.251580565	8.412673369	8.631838269	8.562489476	8.395877004	8.622880159	8.740031981	8.582770971	8.429466703	8.795670452	8.466446808	8.508799619	8.880489143	8.49480971	8.725742162	8.964593625	8.378113415	8.673010551	8.700458793	8.125185855	8.262206677	8.109082306	8.201160833	8.064728145
5.521911197	5.195243394	4.989092804	5.651866857	5.511970645	5.462781298	6.44833746	5.225906308	5.889782269	5.55793117	5.529429625	5.395648217	5.261170284	4.652153424	5.442790751	4.975344569	4.986071196	4.978404362	5.579083481	5.311348908	5.615619702	5.962033375	5.641936074	5.54436615	5.576796812	5.491627706	5.341320829	5.157384531	5.139516562	5.399429149	5.631640552	4.976240853	5.091108052	5.454489367	5.866623942	5.712394857	5.442750675	5.466029953	5.57644638	5.556668125	5.839436248	5.331387883	5.49007885	5.531854634	5.339659327	5.533183143	5.684785665	5.759826214	5.80668906	5.692915211
8.10746374	8.364837791	3.969711519	8.179668402	7.362906599	7.36415947	7.675494672	8.548443765	7.782123236	7.049034573	7.035442093	6.933005645	7.357973706	7.781276253	7.459982364	8.141639279	8.195782763	7.632524182	7.20455841	7.470406717	7.573930097	7.634481509	7.196549351	7.271093685	8.04290254	7.518188418	8.379523907	7.580595685	7.715488273	8.475649595	7.771978034	8.81748582	7.936812041	8.290370321	7.506899391	8.014765529	7.80570491	7.759941374	7.835018289	7.653578124	7.594190944	7.851996007	7.653671306	7.051620343	8.147808608	6.847558897	7.786716376	7.427127794	7.174164979	6.517900476
6.382061683	6.937500216	3.748706297	6.779152949	7.306707488	7.184631293	8.093710576	6.638838795	7.520218282	7.369354564	7.043596503	7.243474181	7.585332321	7.026746721	7.803785895	6.724997789	6.741528985	7.366875598	7.225451228	7.163441425	7.135101321	7.817252317	7.720383669	7.752486108	7.770145847	7.695930166	7.204563772	7.824263509	7.09928872	7.119542197	7.262352206	7.138011913	7.263456553	7.052895003	7.692197659	7.647448072	7.33294797	7.400460564	7.586630045	7.662237069	7.532454251	7.31569663	7.17099408	7.189905075	6.922711007	7.067040598	7.232613802	7.828573166	7.523359778	7.129060518
8.727908919	7.96343365	8.094064212	7.765752241	8.249078437	8.073912311	8.36143037	8.616171417	7.942353548	7.5954456	7.787671682	8.190933725	8.170200002	8.526799646	8.194128032	8.553900571	8.386904852	8.199447564	8.421158438	8.179196747	8.381908083	8.311071394	8.339215076	8.068704567	8.57393892	8.176372357	8.191316029	7.439510966	8.363950676	7.807097182	8.24526035	8.165327525	8.402978069	7.936391076	7.697686296	7.693543755	8.101128037	7.60981093	8.250294011	8.107081804	7.956830182	7.592189464	8.202487089	8.144655545	8.146695312	8.167306254	7.15797126	7.9846923	7.91880145	8.497225
6.799703989	6.83335038	5.081415473	6.769954065	7.477803445	7.366753068	8.326795211	6.535040676	7.387049359	7.246408482	7.031001894	7.028297806	7.549177798	6.804689318	7.710143444	6.185143829	5.998019537	7.34131812	7.159822806	7.039636264	7.216681698	7.756607782	7.871862828	7.797684558	7.95955975	7.727797505	6.996815536	7.805270913	7.168086102	7.032754438	7.403325781	7.061027601	7.097883654	7.419258477	7.983819816	7.810604004	7.569593748	7.591439106	7.712570126	8.025168915	7.754410168	7.214312574	7.280542701	7.285715448	6.966272448	7.332359543	7.396032264	7.908202893	7.54061292	7.38342004
8.552032594	8.29687737	8.112701351	8.319519729	7.746868167	8.034010827	7.712039295	8.609731584	8.078893333	8.074552796	7.992369078	7.816385974	8.010734849	8.169691238	7.845099977	8.397935174	8.490811198	7.952350664	8.074723636	8.12580903	7.96189394	8.065005251	8.100415114	7.701600855	8.295518551	8.101790104	8.531647626	8.117095519	8.154913056	8.406633044	8.143399311	8.32860141	8.259239655	8.154970813	7.748709572	8.156975562	8.017998872	8.179431197	8.097946635	7.921399909	8.177280124	8.077731698	8.389524533	8.129494501	8.372992785	8.000447893	7.732353	7.83205714	7.868790528	7.758962695
9.436167707	9.311697208	9.38495435	9.288545725	8.395762883	8.531100166	7.984001941	9.847815884	8.893844767	8.321511735	8.411121798	8.441416745	9.221951315	9.62643885	8.734364695	9.791744882	9.560514948	8.793409742	8.380060839	9.072685662	8.561863261	8.78343229	7.976714629	8.156708717	9.095965181	8.402050856	9.60700718	8.979892481	8.820098348	9.571046966	8.815916333	9.680316206	8.760866447	9.493754647	8.564362068	8.932424912	8.879782822	8.578676988	8.881105897	8.802514175	9.237195464	9.029226541	9.194154082	8.901770789	9.635370864	8.433136956	8.611359082	8.443471574	7.932723253	7.382529791
8.535035315	8.462528396	8.500709115	8.559802408	8.005963162	7.863297117	7.505716044	8.525838271	7.594582352	7.820544364	7.824511735	7.747414031	7.91762751	8.32914609	7.774165444	8.301214712	8.408963179	7.960723692	7.694477936	7.912996691	7.544646779	7.381532011	6.676036653	7.51171473	7.681665131	7.841611659	8.460166549	7.758742653	8.241499289	8.407484691	7.731384852	8.464255904	8.198597762	8.322089954	7.639841173	8.320427096	8.069692802	7.697665619	7.969347675	8.126603218	7.903095068	8.281460914	8.402190521	8.148980125	8.269138503	7.583396276	7.789880903	7.574770323	7.837312447	7.906620886
8.915515207	8.988932439	9.0241332	8.941101207	8.183800517	8.276810656	7.766562795	9.178339304	8.219827074	7.989764617	8.177867528	8.342045181	8.606125777	9.034726696	8.278420419	9.111955401	9.144857318	8.183193021	8.390717051	8.755594989	8.126561703	8.251812176	7.472250965	7.79104864	8.890477771	8.622035433	9.326165524	8.543612164	8.557801967	9.103498205	8.497759832	9.291153365	8.738152553	9.166024373	8.446125934	8.750317744	8.819403391	8.682464375	8.311657826	8.89837446	8.736197782	8.926635649	8.763549362	8.634997676	9.039874957	7.884547923	8.119799943	7.918851002	7.907304487	7.925123667
9.137232872	9.220055994	8.752483646	8.61313626	8.397582755	8.483106296	8.11364815	8.925046834	8.36060491	8.38173027	8.5143327	8.407839365	8.384889047	8.726123451	8.137378243	9.061522294	9.064899963	8.481466534	8.563090547	8.864809869	8.482651689	8.499290933	7.778366227	8.01666918	8.700463299	8.458226323	9.110684515	8.473419581	8.864544549	8.776589226	8.447776886	9.05910513	8.921740514	9.190508119	8.828987322	9.010631097	9.005495048	9.070597891	7.997769378	8.363563963	8.941257566	9.12072599	8.884992315	8.534868019	8.873914906	8.61516656	8.170911584	8.409245604	8.265490615	8.585990063
8.356127916	8.331085935	8.375490534	8.284821563	7.808119184	7.825733821	7.793222592	8.246349874	8.024601462	7.727085817	7.670395578	7.657883021	7.737198328	8.040988335	7.957827152	8.385466777	8.415900381	8.113313669	7.931255084	8.021768742	8.105936168	7.80262103	7.414292482	7.674994501	8.008004585	7.726492494	8.254536838	7.806016977	8.428097887	8.034935115	8.212725258	8.469369319	8.575377853	8.324028747	8.04724683	8.612503893	8.128642023	7.865340465	7.721228112	7.587219302	8.186377294	8.599677609	8.028299255	7.844171883	8.488508359	7.546864408	7.776939617	7.840210946	7.989982975	8.034302543
6.633782197	6.91675736	6.566552994	6.517206691	6.951853182	7.071053469	6.88972759	6.931292167	6.774564064	6.808523635	6.842822065	6.898993205	7.066046964	6.823833794	7.00783723	6.903387136	6.905111136	6.973675329	6.845627967	6.761417678	6.716923206	6.914068698	6.711399497	6.716020956	7.154815238	6.728266108	7.058253989	6.942873171	6.783819112	6.867775829	6.877752565	7.079016393	6.962393497	6.780166007	6.921792154	7.228504155	6.933426854	6.894605605	6.561806062	6.978812303	6.849540877	7.138968933	7.122422095	7.279239045	7.247446154	6.556859142	6.818006288	6.845393132	6.954831733	7.237369799
8.701267018	8.48813581	8.426278794	8.363920459	8.135298266	7.897478019	8.038116948	8.368582082	7.694477932	7.920114335	7.877918212	7.797999332	8.299503799	8.515876364	8.133396896	8.719501535	8.58411887	8.136391429	8.079384717	8.191100066	7.87672766	8.183889506	7.393039106	7.686104424	8.115804674	8.092824789	8.522133086	8.249991945	8.118142545	8.081476663	7.988393843	8.50676178	8.10771253	8.266749101	8.033746307	8.190536525	8.093560534	8.309145972	7.606032776	8.328235622	8.365661292	8.053387958	7.968241489	7.958350378	7.848628435	7.800543795	7.870499671	8.006460922	7.707546622	7.603523356
8.3176788	8.389419294	8.253174242	8.212935024	8.512605657	8.341949016	8.227748631	8.44757508	7.944184618	8.608877688	8.652513377	8.702403086	8.46025655	8.507345929	8.393767969	8.583344342	8.536978716	8.41976522	8.743515371	8.416278016	8.283387176	8.27594977	8.13777577	8.113398771	8.188325413	8.354384911	8.595600508	8.47884121	8.277384217	8.676578098	8.181228035	8.629113742	8.357673195	8.302345889	8.316583355	8.441826689	8.504506915	8.634637337	8.092654764	8.542123035	8.61644521	8.454688737	8.375416396	8.60401167	8.553715922	8.36202814	8.388758922	8.042178586	8.554927908	8.839295835
6.53894541	7.288430795	6.348049356	6.235947321	8.871624197	7.883675553	7.971779992	9.250654381	7.830911997	8.219448603	8.833166403	9.132841317	7.659542473	8.278870984	7.896300158	9.530060981	9.617178054	8.261909143	9.035189489	10.09449077	6.823622128	8.67703169	6.152433394	8.434194206	6.287273973	6.287465304	6.933923707	6.830596991	7.411753074	6.766833937	7.25934798	6.176329588	7.835269477	7.336235346	7.787580459	7.822728528	7.381710376	8.496708831	7.122934586	7.837060866	7.86772043	7.476704982	9.003512935	8.832873317	9.099663805	8.920797303	7.486256276	8.617609812	7.091947904	6.849926206
7.831878112	7.964435768	7.660484816	7.301642526	8.03590676	7.980302181	8.904969681	7.486991323	8.369989798	7.971830796	7.872411378	8.158969943	7.844103689	7.391635489	8.18638013	7.594180381	7.364290419	7.792064015	8.027873002	8.426387893	7.988430732	8.564412201	8.470557793	8.398249669	8.75179646	8.485126022	7.922939558	8.628616042	8.186327138	8.008712263	8.476160212	8.144398682	8.243055353	7.986977688	8.501727186	8.342542896	8.185217138	8.292840683	8.418579589	8.656365279	8.676930904	8.0251378	8.024121832	7.860443055	7.977342038	8.030403317	8.355159908	8.17542553	8.236473121	7.970712173
9.195033524	8.902074356	8.470888679	8.448720136	8.311701408	8.414886054	7.962380565	8.610379461	8.275321623	8.092661779	8.032367164	8.304885013	8.113915164	8.391652119	8.214241006	8.797265889	8.82701755	8.450625032	8.216832182	8.602062809	8.073184399	8.069664692	8.118441728	7.743950716	8.632890112	8.181310192	8.884320718	8.112956545	8.496749085	8.709385325	8.440730076	8.914156813	8.600420908	8.764118199	8.196062785	8.630456829	8.204118872	8.403631568	8.451762781	8.522152391	8.669903205	8.727530201	8.680602104	8.449707215	8.562800289	8.535981627	8.290872225	8.087776526	8.148066275	7.996925224
8.953375109	8.655380307	4.134513133	8.441499009	8.084287669	8.004583922	7.737846636	8.829785714	8.063566803	7.738587138	7.895883626	7.260735972	7.837279807	8.581585184	7.501849846	8.800996634	8.788550977	8.46406723	7.986752944	8.4417287	8.361573942	8.340762479	7.744780436	7.786889862	8.337055257	8.099784588	8.912944152	7.854715433	8.946567623	9.019829891	8.549592206	9.090856085	9.118731714	8.789209272	7.852236348	8.761850666	8.152617022	8.217246299	8.832901121	8.128299813	8.423130957	8.948491956	8.412616939	7.856176041	8.209011655	7.845923478	7.846764851	8.020029003	7.67625867	7.672359738
8.146086264	8.269277476	3.726708192	7.902874326	7.671605602	7.316647663	8.094908188	8.514731495	7.898362846	7.541520425	7.351590591	7.450344366	7.929961626	8.25240886	7.822693146	8.288540966	8.288535062	8.792476802	7.553701012	7.817732703	8.305459215	8.125095875	7.845415584	7.768240922	8.142414036	7.927327728	8.256223102	7.96674427	8.611714455	8.246272149	8.431030248	8.476171449	8.926599121	8.258256179	8.024273798	8.720893254	8.076625038	7.916935339	8.701312324	7.994698605	8.175755902	8.672163832	8.118984191	7.610463697	8.284819043	7.281682036	7.827938827	7.833997973	7.632331737	7.29137015
7.976315637	7.840759041	7.499622443	7.545514867	7.716332686	7.824606537	7.669143282	7.621929553	7.468638083	7.702723903	7.634519749	7.514347839	8.04132479	8.060653341	7.817647852	7.78820287	8.056392102	7.783839508	7.728286286	7.794666996	7.515538007	7.779344574	7.986984773	7.688436058	7.824514532	7.660043756	7.731710726	7.871218588	7.783805574	7.895702678	7.466074681	7.794373775	7.737543385	7.820190231	7.829108015	7.933888017	7.574610747	7.758037054	7.712388712	7.944466598	7.943555949	7.707366047	8.078423742	7.892821644	7.886643418	7.725611865	7.527322741	7.855201316	7.764465934	8.373981858
4.690789932	4.85607826	4.863853629	5.416930647	5.619369279	5.347628865	6.452331465	4.86928075	5.824395704	5.747422439	5.561787365	5.756063457	5.736565533	5.53296438	6.067126204	4.9044501	4.861385042	5.477759919	5.486908178	5.148952073	5.421633398	5.669587839	5.963626144	6.280339548	5.992862831	6.330974927	4.951358592	5.633872092	4.996077582	5.056915869	5.488172121	5.048953522	4.856089059	5.358904042	5.857875721	5.777058134	5.651981285	5.676209526	5.631805819	5.944734391	5.674128011	5.18484482	5.338155029	5.38647949	5.088709778	5.201300191	5.872783061	6.135480925	5.84346909	5.486847657
8.659933782	8.498404634	8.692286344	8.422762638	7.568402476	7.81943538	7.319197107	8.763507212	7.689757177	7.542073	7.51122863	7.311608662	8.02731176	8.568227944	7.644152534	8.668187114	8.697917847	7.480734961	7.569532641	8.025955972	7.412157257	7.497853259	7.243352709	7.118630688	7.899505407	7.358282677	8.492154712	7.853387894	7.794871212	8.644340068	7.466909571	8.816632254	7.775765814	8.409191425	7.406467175	7.686510576	7.770707948	7.6367542	7.416469269	7.595011682	7.941131481	7.741255397	8.317675556	7.872501603	8.551725344	7.512716688	7.669796112	7.591492315	7.380959214	7.498619867
8.235167046	7.824808652	8.124662093	7.85907975	7.687126754	7.838351931	7.111108334	8.33629282	7.214469355	7.045494766	7.290714413	7.502153644	7.736218447	8.456431905	7.615083036	8.102760682	8.271502095	7.915964728	7.348003118	7.617793914	7.230682599	7.294522743	6.984638591	7.144357062	7.477886451	7.153680883	7.933899408	7.3506205	7.957209752	7.885774245	7.515277987	8.117259156	7.870458561	7.977059245	7.386480246	7.855398095	7.55940605	7.583197044	7.569563166	7.746659247	7.698492366	7.823316129	8.362298702	8.160226349	8.145548577	7.451366544	7.237716872	7.443947229	7.606366878	7.487874108
11.07089208	10.50760651	10.25620031	10.30254933	10.56275962	10.02464942	9.400672724	10.67834095	10.15275846	9.944841141	9.851068652	9.454463434	10.64135877	10.75846644	9.998548685	11.06714185	10.87035919	10.16470253	10.18540624	10.69647392	10.03522683	10.42201463	8.280270048	9.980892955	10.18613006	10.06141125	10.38794216	9.904411294	10.16177572	10.48421403	9.884931941	10.75061414	9.967761505	10.74451188	10.44388265	10.47215105	10.50489739	10.49989661	9.810287989	10.31083775	10.73692512	10.34361501	10.80272411	10.59397583	10.75630036	10.1350127	9.589544908	10.30721506	9.285141162	9.283126153
7.219426812	7.449902472	7.128726787	7.630010317	7.83535459	7.878449341	7.976173565	7.189241156	7.833501715	7.886546993	7.895631496	8.122319728	7.841269343	7.589010774	7.925134236	6.955597515	7.12572102	7.463479955	7.891773944	7.798312117	7.818280486	7.92566325	8.00226258	7.7028863	7.917311933	7.934715955	7.704690508	8.037314244	7.904815328	7.676357327	7.859080702	7.704127271	8.06374574	7.851068205	7.906768838	8.205010429	7.986116439	8.013737063	7.301196899	7.71957521	7.836384308	7.935112436	7.882917694	8.222053357	7.822580485	7.774247563	7.670431961	7.90811221	8.203259253	8.933280934
6.123073882	6.439510021	6.225866993	6.399745255	6.78439376	6.537284404	7.393566334	6.270611959	6.8570655	6.754335697	6.783443116	7.100981384	6.890496717	6.382128482	6.883009091	6.204845195	5.976612594	6.587864529	6.784005059	6.5497375	6.834523789	7.169197162	7.072492441	7.0433868	7.253350344	7.160481368	6.939268996	7.013252227	6.830731989	6.425326877	6.897989656	6.495807665	6.752599934	6.68405028	7.171882789	7.300238788	6.945710786	7.037380059	6.582289439	7.283831322	6.84870664	6.875031379	6.725431456	6.916155249	6.460822198	6.493531352	6.883546137	6.789807351	7.098574305	7.705333254
7.506773247	7.707674417	7.852598612	7.916748112	8.086932197	8.14909399	7.606720825	7.841878823	7.942170887	8.368151468	8.168087405	8.434153706	7.797661126	8.055703793	7.955893967	7.772175612	7.591844628	7.821339226	8.362879509	8.001894323	7.668719777	7.638063911	7.717042984	7.838481716	7.669983628	8.049868489	8.338047471	8.153336546	8.131723867	8.100384693	7.977289648	8.177144222	8.209232054	7.792194795	7.756413001	8.148074318	8.019451489	8.228323528	7.777250253	8.260607896	8.233861061	8.217495157	8.51244036	8.715409295	8.144752857	8.068343082	8.224583974	8.01085047	8.382375988	9.233461426
6.919631846	7.207672622	7.030927294	7.240497999	7.767105308	7.756504663	7.859177095	7.162847441	7.545050894	7.99089163	7.723194807	7.984753014	7.800083275	7.436390399	8.004363002	6.975544795	7.088994484	7.455840218	7.898068282	7.415162255	7.408320066	7.668657217	7.984778695	7.703376284	7.818337383	8.211752501	7.596366021	7.93537406	7.714248733	7.862334823	7.678914333	7.422088634	7.518959032	7.669203573	7.999809054	8.017322736	7.852337799	7.969268157	7.850003732	8.112702847	8.074652725	7.657584651	7.470983065	7.951556194	7.343200434	7.308895412	7.741202672	7.545414327	7.880575932	8.614072049
7.016214198	6.925769064	6.467880746	7.225348707	7.357933711	7.333886103	7.341836365	6.583898571	7.330233037	7.435023781	7.494000179	7.333865196	7.265081171	7.022778689	7.389245313	6.595958117	6.529957293	7.179062463	7.510505805	7.093518677	7.582227227	7.210492906	7.718929861	7.052365342	7.564872795	7.456782554	6.825194839	7.233627128	7.259255004	7.228458397	7.198578546	6.864145326	7.100657973	7.276697588	7.418381336	7.510924821	7.115877387	7.553289155	7.518718897	7.712491706	7.601995507	7.434713792	7.34405064	7.60303127	7.176346073	7.237238297	7.447620639	7.517200114	7.800881178	8.390287846
9.399161618	9.284210941	7.152858028	8.9220589	8.795823531	8.852939667	9.094834463	10.066691	9.406079698	9.593444822	9.122568613	8.547556687	9.615052974	9.726928283	8.967531261	10.26784189	10.51114387	9.694269226	9.972557957	9.952821727	9.358126166	9.567113413	9.250198479	9.457053898	9.476624309	9.111133117	9.71658069	9.442429034	9.907151721	9.901640524	9.551011099	9.950833106	9.742599582	9.915263881	9.833324478	9.625112264	9.606714927	10.16530646	9.467263036	9.299727077	10.08234433	9.372221416	9.313611215	8.853942295	8.907346893	9.301541364	8.730375129	9.135945989	8.807973412	8.198274091
8.140744627	8.119599142	7.856080571	7.687915076	7.628796454	7.768410213	7.988455832	7.97418103	7.543247096	7.449425512	7.36171847	7.183481702	7.809342918	7.896679524	7.672414281	7.804686701	7.701904386	7.753142018	7.22561367	7.613208895	7.266854316	7.785422447	8.11383191	7.638106136	8.181691954	8.026874779	8.263363074	7.786976801	7.862788875	8.100703233	7.684299317	7.9804035	7.926410101	7.774796253	7.62772358	7.958598337	7.608069922	7.562793275	7.621717985	7.813747836	7.755802662	7.800498872	8.063724841	7.729581007	7.928485511	7.580978303	7.608399851	7.715240785	7.510655016	7.573989713
7.84437391	7.498148349	7.493138333	7.5720273	7.286837936	7.311785409	7.927647674	7.895231895	7.512689932	7.218792206	7.369195153	7.164695374	7.524023746	7.596964432	7.411855109	8.268072257	8.262238341	7.461866351	7.213607106	7.392016217	7.409932959	7.616167347	7.608780137	7.741231578	7.79140466	7.278006378	7.806404189	7.60597601	7.425272636	7.612246236	7.490286842	7.660613432	7.43638716	7.843502692	7.926591746	7.95558651	7.624986318	7.494922252	7.577555661	7.806192466	7.799825964	7.596981477	7.490531644	7.04532456	7.560990791	7.185250194	7.232034102	7.544858319	7.142078272	6.851351099
8.584255887	8.614059513	8.460299518	8.280820551	8.175600171	8.069628787	8.496391677	8.589441328	8.128317919	7.607292481	7.93700215	7.606196305	8.062283795	8.501155989	8.190930397	8.717912329	8.614750499	8.663874537	7.794299764	8.311226338	7.93963086	8.266695638	8.021180676	8.410409589	8.726673667	7.714672315	8.669350683	8.019130635	8.866807181	8.560282058	8.595577568	8.438059778	8.934838813	8.327619183	8.504746737	8.985684432	8.21716754	8.269780409	8.686263974	8.455189053	8.344036682	8.888471712	8.391233038	8.087093538	8.266305374	8.591063749	8.108296122	8.166698642	8.170460217	7.972387637
9.475428575	9.602569297	9.347421684	9.066906513	8.856712901	8.602590993	8.022185504	9.967727866	8.861618768	7.865081374	8.539879469	8.201957364	9.341527773	9.756793566	8.931114467	10.01308498	9.945269055	9.328551753	8.528907334	9.742296176	8.445644173	8.85124291	7.453076448	8.657619342	9.02163206	7.96855321	9.672436167	8.849919895	9.372691354	9.462776903	8.740941916	9.664307955	9.425526284	9.493673446	8.819961538	9.276132654	8.837773303	9.347309231	8.625827579	8.974039823	9.485799621	9.186299767	9.647946953	8.426855485	9.581403553	9.006959269	8.68547711	8.895724488	7.978362731	6.992382092
8.369152183	8.516360819	8.431228583	8.489475148	7.622981235	7.748144426	7.507383589	8.257407908	7.746820156	7.223480535	7.437502028	7.454427386	7.856107271	8.280360481	7.875016402	7.983830664	8.011403308	8.004664294	7.324742211	7.656652022	7.702474743	7.55038311	7.19538378	7.382378944	7.387213351	7.441800457	7.302533275	7.31212323	7.308573784	7.076041347	7.29796132	7.196259097	7.541300408	7.235203999	7.355140531	7.884653947	7.313412843	7.241057714	7.517349267	7.329301747	7.050995532	7.412780375	8.307437799	7.728529869	8.127643178	7.294918001	7.887464991	7.619951864	7.813912207	7.884848437
8.294368897	8.238763995	8.332674217	8.4511566	7.933887553	8.200677302	7.712779991	8.836176821	8.03978404	7.799299174	8.077608376	8.06744993	8.212912342	8.762095619	8.007325527	8.358973549	8.421394286	8.206785743	7.760389027	8.035606307	8.216819767	7.738973985	7.6358672	7.616314975	7.345108779	7.154019637	7.421739804	7.349689392	7.523327857	7.486992628	7.577910185	7.326656964	7.457855052	7.335312295	7.568819557	8.223434076	7.486357909	7.307798797	7.705298208	7.611588023	7.481327037	7.804145595	8.556342697	8.437078653	8.505928267	7.587043932	8.034952218	7.989016146	8.021171202	8.178661775
8.64374715	8.560354811	8.882332665	8.86927285	8.249373588	8.251549606	8.702549505	9.132820137	8.714083655	7.688840931	7.856131477	8.030209639	8.826245186	8.918138544	8.879558519	8.45554289	8.439291196	8.769329708	7.838664456	8.244061871	8.56426403	8.399944896	8.083657714	8.661448147	8.098204097	8.262965621	7.078015735	8.020768262	7.799514089	7.447643402	8.024383298	7.379587723	7.749449186	7.874014034	8.166949789	8.685302008	7.922207965	7.703705287	8.072194578	8.241915314	7.915887831	7.918280341	8.60349157	8.391808491	8.826146182	8.516404327	8.674288293	8.324775354	8.353912134	7.843719303
8.509843333	8.79192918	8.735791036	8.620340488	7.918284411	8.187053608	7.908454517	8.769346785	7.960795009	7.84224962	7.669269858	7.931422394	8.047543078	8.664853561	8.069619419	8.398461098	8.534532461	8.395911864	7.593270285	8.137325599	7.945326645	7.88523408	7.448207338	7.703356529	7.858026692	8.02623479	8.100526541	7.626201993	7.710515322	7.482175693	7.705583805	7.66652141	7.948658232	7.490919528	7.62177206	8.124847646	7.602306019	7.41899001	7.821758138	7.927527494	7.632538945	7.71771192	8.519435315	8.5479514	8.775915381	8.14547557	8.227804629	7.879231845	7.896311318	7.701988032
8.378676515	8.292236763	8.302541894	8.197576896	7.554771385	7.946940192	7.160020277	8.498447931	7.526974326	7.262203748	7.454750231	7.446651527	7.600810509	8.421549193	7.637358272	8.155030545	8.156826309	7.706841183	7.550169583	7.809483856	7.462435381	7.391353596	6.932152822	7.010952249	7.335782571	7.542331247	7.944903306	7.327107907	7.76766458	7.826322347	7.417555997	7.829874934	7.773253443	7.314536898	7.064661884	7.898772659	7.402807724	7.403657659	7.277370189	7.594866229	7.414878139	7.875550858	8.213845896	8.233316024	8.289841157	7.64642243	7.676478772	7.502434404	7.517860915	7.961619403
6.861030425	7.045211604	6.802340633	6.994995465	7.102296939	6.917772328	7.540712599	7.217329961	7.049377783	6.583830523	6.886999276	6.991368668	7.032055714	6.92630264	7.068851021	6.932999048	6.842750631	7.739218608	7.045582603	6.808730326	7.542819549	7.027023685	6.64421423	7.027242296	7.217319742	6.845894334	7.073055162	7.095996701	8.17454578	6.95968765	7.392781444	6.89839206	8.327089688	6.72722599	7.219222166	7.852412687	7.300279815	6.803029461	7.002484311	7.349930391	7.082788731	7.697751601	7.000554402	7.016134819	7.101865821	6.793860443	6.816966238	7.211083756	7.074582065	7.347304892
8.141982753	8.15863172	7.807635513	7.822430343	7.972718605	7.98502562	8.17244823	8.006517987	7.458187434	7.563166896	7.675877399	7.654290813	7.770165855	7.88766491	7.865362189	8.119549134	8.275506613	7.744864035	7.759080881	7.934406718	7.132395276	7.781045508	7.487325515	7.629860395	8.047738886	7.908935411	8.166454341	7.97886863	7.69178223	7.711888484	7.723245212	8.076165565	7.920967575	7.898845281	7.729708366	8.163172705	7.962316438	8.005207352	7.3540235	7.891509265	7.909038284	7.821211549	8.141081233	8.067055502	8.028779673	7.722568156	7.321817651	7.850252915	7.662999572	8.222356072
6.736209589	6.970348347	6.980371463	6.931529235	6.762154137	6.793116367	6.74193001	7.105995586	6.655560853	6.50393137	6.459211828	6.714556676	6.777348431	6.885061667	6.621572533	6.91064743	7.047518894	6.923821495	6.667655043	6.966538492	6.843218477	6.697003503	6.532560243	6.583705171	6.982943115	6.895711318	7.390935655	6.769177286	7.183655883	7.093892197	6.926382279	7.517893181	7.385742101	7.06285348	6.782067893	7.325525936	7.149568077	6.861128889	6.190331297	6.334148814	6.904660652	7.125551617	7.005446457	7.065306632	7.179982226	6.506676059	6.514414782	6.650390003	6.681307827	6.82501194
8.708737171	8.446473233	8.516307682	8.599900245	7.885616161	7.869028874	8.091135328	8.597204184	8.103442618	7.676161199	7.764527406	7.774259707	8.14965789	8.327043692	7.989008498	8.777055926	8.771049098	7.838348775	7.915627656	8.230445483	7.699741534	8.121315527	7.37223347	7.926140949	8.345381893	8.213716556	9.336868408	8.221430199	8.190484442	8.520508143	8.081799239	8.999073599	8.188668307	8.720163828	8.262779289	8.511342394	8.581010227	8.139342147	7.811513501	8.122861185	8.37951402	8.241902789	8.199735098	8.0450551	8.232692564	7.589501978	7.782831708	7.950017161	7.806028497	7.217998252
7.703854608	7.764817512	7.242185844	7.329249148	6.932002833	7.317024867	7.235150905	7.647776083	6.964161768	6.971455873	7.080223393	6.827224439	7.114699793	7.386119833	6.890454672	7.887496323	7.730196158	7.36670052	7.176628383	7.25457251	7.288103918	6.936403046	6.726175176	6.841850385	7.296082258	7.037192242	7.53760312	6.898964413	7.957720905	7.253348395	7.238424968	7.544813421	7.742436459	7.450209463	7.0920394	7.448675757	7.250915543	7.458562288	7.05224876	7.191478037	7.391790743	7.922127449	7.354394459	7.333361028	7.479104179	7.080844838	7.180657314	7.03690637	6.674195774	7.025054298
9.104874368	8.799794953	8.631128527	8.349941962	8.567583296	8.374299478	8.035942085	8.81858662	8.044497781	7.925908397	8.152554693	7.87745781	8.430796248	8.640453523	8.002147009	8.947173176	8.683065238	8.470629355	7.93347496	8.357747037	8.319511747	7.837721773	7.202960837	7.746213635	7.689997496	7.491186481	8.395322043	7.918958981	8.698428302	8.179933786	8.345548754	8.691547726	8.798976404	8.3480618	7.96695854	8.540605999	8.154607366	8.011535982	8.109077602	8.263299466	7.981024728	8.82211714	8.65554727	7.920891886	8.484582103	8.595254297	8.068490864	8.172649221	7.74792818	8.458224412
8.138229482	7.791338707	7.921607694	7.887728838	7.435112683	7.343517974	7.611813187	8.236435545	7.547694706	7.126138346	7.234545057	7.262841176	7.676440226	7.994195647	7.530130772	8.192206736	8.126424564	7.433439052	7.333516334	7.662555967	7.205800172	7.482521611	7.020525357	7.496496845	7.305967463	7.299993338	8.016488465	7.340823561	7.479954339	7.80016155	7.328784813	8.012474474	7.561587376	7.898625747	7.343960688	7.486851637	7.665596483	7.75737984	7.182737897	7.890746013	7.81714693	7.776259115	7.489559279	7.412561745	7.806465529	7.122230373	7.402066431	7.381480084	7.231369335	7.295328592
9.233155277	9.584000306	9.605138555	9.60503319	9.019171345	9.62001306	8.843931977	9.540500471	9.257287368	8.642250529	8.799117577	9.125930774	9.105057605	9.328307081	9.218205152	9.321443779	9.199507777	9.538791475	8.865431285	9.036687749	8.865024272	8.598985164	8.633642978	8.368724644	8.964460804	8.962744168	9.620159064	9.353014825	9.611807894	9.475743358	9.349520833	9.652238678	9.721823659	9.391793077	8.78662542	9.445379322	9.262646374	8.995196508	9.35322046	9.528560458	9.195592183	9.784705418	9.276021871	9.60418076	10.12552384	8.980620021	9.887794295	9.046407693	9.037972288	8.952761019
8.902815693	9.130289112	9.510866539	9.512134837	7.982807561	9.099713631	7.65892122	9.397008236	8.466757889	7.717121038	7.94441364	8.185274475	8.312803055	8.968913383	8.453560367	9.189236208	9.251462801	9.040879332	7.989409728	8.472132069	8.138262893	7.989425586	7.202163941	7.446747503	7.896806862	7.972571802	8.810411946	8.340912252	9.359256541	8.819111409	8.685406351	8.902900183	9.198892678	9.381605308	7.996254035	9.239117734	8.805542264	8.61403863	9.267945351	8.973047262	8.706894268	9.748150724	8.842372251	9.113004067	9.563262772	8.502435566	9.382727581	8.321461937	8.228127433	6.72826282
5.74787163	5.74908	5.776338379	5.753556065	5.880641481	5.572719205	6.844892231	6.074353381	6.240677868	5.801760306	5.617880229	6.081048658	5.92302961	5.673223776	6.142157615	5.994916155	5.898500783	6.375409252	5.66497927	5.988720068	6.083828648	6.03662787	6.395215262	6.051878352	6.290769455	5.790289134	6.239342655	5.944241933	6.824082257	5.829200505	6.456856893	6.05100803	6.94737318	6.166613349	6.345930458	6.783508616	5.919689192	6.125224646	6.726485926	6.40815885	6.230408047	6.885837284	5.787187491	5.927560016	5.89027012	5.521752108	5.978608193	5.980747816	6.042805119	6.164770792
8.065466966	7.88110957	7.808219893	7.695534595	7.558478377	7.672370409	7.459419554	8.144811844	7.25656632	7.364666882	7.195672133	7.321630298	7.639904083	7.971769181	7.5520624	8.311586543	8.315608458	7.750850557	7.541632311	7.82415774	6.954332212	7.369490178	7.270133973	6.608424604	7.466103313	7.641595752	8.192687144	7.54853072	7.627441327	8.21417967	7.382822549	8.244319604	7.734123676	8.013635484	7.601915817	7.552081002	7.66407373	7.950956454	7.492387213	7.75933311	7.861235137	7.873969001	7.845904768	7.567921098	7.801823159	7.223037773	7.348336716	7.440410132	7.173846934	7.420930073
7.716775677	7.662970644	7.575874576	7.716549453	7.859338461	7.942471168	7.881923497	7.431906382	7.546773577	8.364687651	8.04170983	8.405885242	7.715061741	7.668165546	7.867083813	7.606470702	7.674473934	7.965490206	8.25206841	7.738954776	7.967972346	7.716797413	8.128214922	7.624312552	8.221069851	8.334084134	7.955787543	8.082889586	8.138927143	7.795744539	8.093510549	8.077092902	8.452475701	7.706427326	8.088791119	8.178999836	8.230127429	8.114671044	8.474936827	8.250689613	8.340426259	8.379313319	7.792268857	8.086080118	7.750916661	7.635049911	7.913027887	7.709413032	8.151265062	8.404293226
7.194227404	7.002191934	6.827815133	7.021109836	7.303811606	7.290606523	7.32523921	7.239394557	7.05594621	7.551312878	7.33572672	7.462001573	7.774187943	7.262619054	7.725850533	7.119349811	6.714868989	7.514454119	7.631826378	7.112282384	7.446371835	6.922725295	7.503378177	7.16201442	7.183344929	7.222913091	7.094840131	7.594175582	7.532267029	7.044254131	7.200967967	7.178225627	7.555381581	7.149315038	7.705799906	7.746654516	7.473982861	7.450649472	7.824978021	7.580834869	7.590785913	7.897151286	7.233461162	7.389943661	6.815531579	6.928940805	7.244947049	7.329432969	7.383002035	7.81010639
8.0408717	8.089532041	8.174157399	8.26300219	8.613538767	8.734541296	8.056256642	7.930912563	8.289640949	9.011257063	8.970345062	9.432242154	8.635178226	8.220440129	8.808343375	7.921148079	7.84829515	8.639112731	8.966102885	8.324923947	8.868611833	7.8696503	9.013660672	7.997037086	8.326090548	8.490888149	8.231827059	8.603150686	8.434536183	8.553666181	8.613943791	8.222144947	8.783942122	8.029002163	8.461052177	8.622818005	8.160740198	8.366244993	8.696034424	8.563787957	8.808525394	8.624085084	8.557011494	9.036616662	8.601550306	8.279178063	8.654893854	8.518672637	9.125473316	10.15568633
8.224392105	7.776048851	4.669808061	8.04845243	8.191495308	8.431456428	7.998852982	7.880087155	8.09855256	8.496061294	8.460502439	8.083081121	8.089503667	8.125596814	8.464097567	7.68112927	7.857781282	8.282424444	8.508080203	8.077954787	8.421259062	8.021443849	8.374861369	8.187614234	8.173528976	8.42848252	8.264567046	8.031824967	8.178363905	8.091443324	8.103883068	8.039991413	8.419003468	8.080042154	8.350217111	8.425158212	8.025895866	8.259461332	8.562426002	8.46222191	8.548747506	8.50972917	8.136824799	8.411090318	8.101333421	8.00798815	7.909502314	8.300530491	8.572275987	9.041002748
7.894515039	7.960575655	3.61567776	7.646568605	8.062015704	7.859510354	8.601039003	7.714226464	8.110541952	8.302991492	8.10879021	7.993912389	8.1833839	8.0071575	8.160480168	7.450627833	7.225295853	8.382894475	8.303560906	7.691574876	8.412640707	8.242950645	8.630507166	8.292278356	8.475245058	8.735858535	7.971565315	8.381010871	8.308214213	7.847527559	8.292682338	7.913072724	8.704492624	8.439332066	8.678122994	8.835790284	8.278314588	8.377681053	8.780276377	8.697125365	8.397255689	8.507579787	7.932407859	7.956761154	7.55380523	7.970013044	7.875552743	8.267514397	8.147115578	8.414170959
7.471540825	7.55117247	3.794449924	7.422075972	7.162370813	6.966341685	7.689996373	7.992361665	7.406135722	6.988776013	6.924196065	6.627317673	7.239791216	7.464095914	7.123670603	7.538171846	7.413183023	7.710538071	6.984455375	7.095540672	7.401485632	7.383370568	7.248063226	7.284547168	8.345273415	7.701585487	8.396081624	7.941250742	8.329567759	8.437355906	7.843681046	8.429476638	8.464277131	7.590408445	7.34883072	7.984161465	7.399556615	7.2453328	8.07926573	7.477446118	7.277106598	8.017402827	7.526598336	7.159709063	7.361812881	10.62556955	7.044381663	7.245992244	7.074618185	6.335222075
8.761166222	8.513217076	8.681612844	8.863379816	7.978767614	7.930925397	8.258649215	8.613639521	8.18807257	8.03232171	7.755182736	7.737684781	8.148489126	8.370395304	8.152324398	9.18158487	9.339414964	8.845791345	8.298886816	8.91288823	8.438317628	8.529716911	8.420990552	8.412999585	9.064620079	8.644278072	9.203337164	8.940378379	8.915073194	9.1705622	8.88209557	9.433660631	8.840362737	8.99554228	8.600683204	8.898889488	8.655424689	8.878982029	8.755310263	8.878168537	9.136899295	8.866790664	8.423508005	8.317056981	8.595386844	8.029439611	8.174243743	8.139186559	8.09042986	8.125205854
8.720360628	8.35777996	8.48636724	8.178632239	8.043796388	7.855477559	7.409647114	8.579101425	7.626873637	7.424639489	7.700354345	7.434170848	7.925081831	8.304912155	7.724374634	8.911824137	8.801043081	8.453570925	7.631313385	8.42240843	8.080203193	7.821594651	7.398875034	7.693363977	8.235536963	7.871721165	8.688267875	8.017390737	8.667791497	8.721866603	8.15044818	8.797092997	8.796817679	8.651484961	7.959476144	8.494752066	8.228775451	7.919805093	8.340764007	8.207565361	8.324110257	8.430178634	8.524387615	8.006103209	8.412608396	7.751026893	7.913862451	7.732752779	7.601698869	7.695782517
4.617702463	4.848106195	4.821365329	5.246823018	5.68083645	5.11708229	6.60692629	4.645225169	6.10754609	5.209916897	5.70188895	5.699900931	5.947690674	5.26441802	6.096044802	4.304744787	4.515676989	5.25405059	5.87710093	5.181051664	5.945398021	6.064000543	5.061269144	6.298437572	5.544888739	5.464546477	4.500039143	5.777181994	5.351961734	4.948140083	5.799025881	5.042162015	5.499136951	5.779198392	6.417456256	6.481617732	6.05098845	5.637747213	5.374063412	5.999534694	6.216762225	5.609498929	5.241456046	5.074108341	4.713418977	5.372364377	5.15652976	5.942206282	5.66242189	5.48491922
6.20784738	6.238485526	6.261908073	6.426243397	6.372126236	6.337710075	6.295728672	6.115928197	6.292580506	6.483253708	6.531735988	6.608812373	6.336863845	5.957764475	6.145724166	6.208511401	6.003729749	6.159648	6.557601693	6.23608171	6.325273419	6.409527016	6.476516739	6.263499412	6.350716396	6.12509038	6.830906607	6.377481558	6.305419609	6.274347882	6.531528577	6.179281422	6.62392583	6.297710848	6.396273351	6.458163375	6.430300108	6.241848438	5.884489034	5.972521194	6.681880127	6.364495644	6.795268882	6.775526823	6.565707542	6.168876332	6.057402392	6.237889958	6.550560505	6.958440877
6.14436007	6.507717335	6.741213927	7.042525413	7.05374053	6.725511684	7.532084173	6.231677547	7.071283345	6.96497079	7.079227584	7.198915037	7.036921626	6.486129486	7.005402691	6.246620234	6.438353068	6.649308226	7.192188156	6.699080147	7.149039141	7.114452665	7.009975756	7.261290191	6.981734483	6.955017134	6.898200389	6.841562451	6.82279432	6.80915967	6.982493088	6.446793491	6.948137967	7.003060073	7.523059256	7.268529044	7.154894374	6.808763643	6.327544325	6.408478737	7.311090986	6.831725433	6.961102124	7.062675238	6.864248363	6.628389196	6.809526908	7.071912	7.110758072	7.522153247
7.304733871	7.585427643	7.062534238	7.582110081	7.189287372	7.149465508	7.652009612	7.549652031	7.400587448	7.296309162	7.418818571	7.437430125	7.303793804	7.369284664	7.372680516	7.366965078	7.49553422	7.580042397	7.465379165	7.406271179	7.673705383	7.579471942	7.404072213	7.19436584	7.646721093	7.721637058	7.434014602	7.398988588	7.691011696	7.147176454	7.482213925	7.463308612	7.87072745	7.321503253	7.42394701	7.701687851	7.422067436	7.366067617	6.736363461	7.050014042	7.690325043	7.554480562	7.461792286	7.259381436	7.416270967	7.066626	7.184450934	7.176610588	7.384199384	7.672295093
8.375668853	8.115855511	8.248496823	8.210327962	8.122733376	8.000568662	7.792224474	8.651873084	7.979079029	8.158779119	8.178620527	8.232602658	8.14038013	8.632935096	7.965963815	8.456836575	8.408594405	8.138562034	8.185308144	8.072467613	8.409144785	7.886924951	7.612318111	7.745401331	7.949130071	7.792973183	8.09449284	7.862958033	8.30088838	7.721588198	7.968410648	8.21462209	8.399751177	7.995066919	7.925472035	8.214969804	7.974183728	7.825748551	7.555450291	7.91190489	8.302860362	8.222443931	8.238632941	8.145254787	8.200754237	7.606285139	7.961728118	8.00269356	7.852900093	7.877167925
8.286366758	7.838490301	7.703360531	7.428834978	7.331079363	7.347505983	7.087335141	8.240817011	7.339297702	7.205391907	7.218232383	7.316847804	7.891694389	8.127175657	7.665781443	8.158106593	7.941772252	7.765701888	7.410201311	7.450324482	7.376671124	7.297784944	6.964969244	6.92776466	7.24487755	7.341597645	7.732292653	7.456860826	7.60459294	7.43319253	7.321509472	7.782290122	7.609245925	7.262816371	7.216684789	7.590103278	7.433190342	7.361047318	6.844474359	7.253345589	7.452505594	7.460783747	7.271672244	7.277149126	7.519366643	6.914465554	7.206391187	7.162359704	7.010122335	6.787692045
9.623962666	9.935851968	9.683189423	9.451497547	8.985417261	8.718174381	8.322492349	9.617915222	9.096594173	8.528364052	8.628121916	8.615837687	9.322840033	9.607317885	9.04277814	9.546587587	9.583235682	9.439811668	8.555378925	9.307375106	9.101769869	8.626361594	7.817529127	8.374302862	8.640257108	8.454217623	9.600200687	8.695024005	9.604000109	9.189883471	9.150326909	9.435008359	9.714330623	9.640741531	8.999238261	9.749899129	9.393411764	8.965601667	9.454001983	9.288299694	9.297148524	9.956409697	9.408269256	8.921965153	9.763833919	8.954623506	9.187002911	8.97012508	8.383332269	7.491050055
10.19914879	10.2323384	10.35432924	10.19301724	9.946835469	9.762616323	8.912510918	10.68473895	10.19522437	9.65095387	9.692726987	9.388089914	10.35996929	10.67910537	10.06907457	10.77228603	10.62587907	10.03092844	10.28856085	10.28708412	9.750405792	9.903462544	8.302959029	9.440564239	8.901724954	8.539917108	10.1291495	9.884274339	10.13334771	10.30888465	9.886582153	10.48452256	10.09014732	10.59104472	10.05718669	10.63407363	10.74787136	10.14213171	10.25761525	10.23120032	10.44328865	10.57710235	10.09527631	10.24929611	10.4593376	10.09015392	9.834249945	9.680244191	8.848760806	7.73789018
8.336113699	8.553091492	8.266877379	8.279960554	8.840794839	8.803011958	9.126298275	8.692829256	8.591015602	8.814463923	8.458870781	8.803765026	8.775696052	8.497019808	8.941855082	8.519272693	8.442869779	8.681391633	8.88781656	8.579310404	8.04719155	8.836967113	9.067733517	8.901641066	9.282501273	9.316033471	9.02435847	9.282438694	8.464643198	8.856243866	8.683042448	8.648373865	8.714683728	8.687732633	9.181726228	9.247028662	9.060097227	9.0601281	9.137012209	9.312401075	9.065354248	8.977339935	8.597431818	8.833786441	8.341705877	8.462628479	8.707549529	8.916341723	8.95704883	8.7259549
11.03868633	10.84157392	10.67176645	10.30822681	11.029896	11.23689153	9.438229649	10.91602657	10.28686024	10.69565533	10.58402931	10.4419502	10.88882194	10.84513619	10.54936357	11.11035232	10.71796175	10.14691258	10.89905893	10.51679253	9.813996029	10.59529368	9.468698716	9.660401322	10.34288527	9.81388406	10.36228191	10.20149228	9.827665053	10.49007107	9.806290907	10.61472891	9.99670156	10.16634516	9.629897778	9.847208407	10.2834652	10.11161552	9.994262386	10.05767096	10.14034123	10.06274129	11.0308295	11.09494653	10.99567322	11.10380881	10.5382274	10.8546503	9.987411808	10.0719913
10.59985991	10.11299519	3.530039379	9.867325705	9.657681489	9.84707792	8.254232596	10.12927085	9.174505614	9.545035963	9.469936614	8.778858763	9.777336671	9.969297101	9.306868596	10.3867838	9.958965012	9.178796949	9.660656081	9.44159919	8.823417558	9.571075395	8.113714958	8.669053424	9.303783704	9.082305826	9.84886889	8.759820497	9.107719837	9.578547164	8.612507039	9.796133024	9.048391201	9.570917469	8.454753534	8.916253512	9.185825747	8.988955174	9.032309515	9.04804847	8.979912631	9.065683194	10.16692919	9.53498837	9.858310286	10.11994324	8.897504435	9.683420416	8.505935585	8.260829733
5.543042509	5.657914722	5.797812425	6.031737755	5.941245699	5.772320103	6.482841345	5.652157782	6.0882151	5.900085082	5.8476067	5.977869229	5.915954606	5.633748218	5.965625788	5.498852822	5.788787754	6.027655558	5.777399885	5.795727915	6.128740963	6.203772925	6.591758063	6.110340148	6.305897149	6.091488375	6.350293546	6.196395236	6.175270476	6.287833168	6.139939418	6.14766193	6.263844172	6.14327222	6.169250842	6.485194786	6.079597981	6.01258088	6.225401152	6.236737994	6.069469137	6.111079949	5.999506673	5.975104291	5.758721873	5.644881262	5.902113219	6.198958334	6.059097173	6.3000846
7.455914168	7.845823094	8.207926336	8.154348741	7.722805447	7.472514461	8.245465269	7.909001071	7.821561471	7.936911539	7.824079038	7.816703412	7.889392492	7.985564962	7.840679108	8.258598321	8.394291973	8.372157664	8.131399011	7.967201915	8.088688471	8.126443703	8.362612869	8.161885927	8.127967409	7.773003746	7.974108934	8.099490923	8.669213092	8.129913749	8.42921773	8.082242449	8.79995974	7.966162194	8.354387274	8.814585315	7.960813611	8.320669484	8.761671987	8.261481121	8.227781912	9.022415952	7.983937177	8.017525149	7.946003331	7.828665132	7.977534994	7.87692189	8.147476195	8.191901378
6.461151531	6.771291897	6.675259874	6.888611557	7.365789329	7.216809067	7.707113694	6.845235618	7.501460887	7.941002745	7.746762749	7.763086156	7.418154911	7.315799806	7.628046222	6.92369052	6.965260074	7.385902808	7.57921395	6.916259484	7.735684097	7.570526275	8.053194482	7.864638472	7.504612836	7.980153782	6.877576065	7.608628058	7.079356582	6.985039163	7.153891699	6.901080294	7.008391048	7.269989278	7.576053364	7.372126173	7.339847512	7.510253626	7.393589357	7.560944392	7.67209202	7.333827784	7.055343071	7.220355118	6.876247951	7.086560307	7.502702941	7.439840101	7.608149748	7.504973802
6.91731218	7.230970382	7.236548419	7.515357395	8.00380813	7.978932682	7.683683869	7.230698171	7.574042444	8.473402431	8.262725561	8.30485924	7.81819831	7.745468694	7.920164027	7.20492491	7.076120871	7.857063876	8.153043395	7.346512085	7.811571025	7.579433757	8.382439316	7.746191327	7.559786294	7.993472308	7.388560982	7.788536223	7.499527958	7.324747882	7.38486558	7.217584475	7.379220025	7.187984627	7.605975161	7.464062894	7.43562573	7.59032731	7.364788051	7.529191339	7.555859977	7.267795927	7.64603755	8.164177537	7.89770179	7.794455337	7.863601256	7.812526983	8.118224476	8.661050361
8.666794369	8.561681681	8.647024946	8.730108921	8.10355045	7.773033269	8.441452308	8.40701781	8.260577565	7.684909707	8.120934276	8.062617138	8.399040491	8.520148046	8.279331898	8.467204537	8.435958732	8.535147778	8.14494807	8.064657596	8.496737528	8.216210769	7.976933128	8.415025038	8.548369741	8.167188811	8.55609061	8.330381178	8.697194546	8.469372607	8.521787735	8.457057845	8.830827667	8.757271039	8.517154008	8.89079961	8.356785554	8.335036272	8.594120258	8.702787602	8.696208868	8.898476766	8.451259282	8.004711416	8.619032094	7.686025273	8.374705034	8.191678768	8.277081468	8.117146138
8.491009345	8.366557135	8.399016804	8.476091036	7.813374475	7.59178413	7.89514231	8.861377447	8.030625899	7.769852193	7.892429523	7.711107474	8.216223248	8.625992887	7.999726308	8.760493098	8.700251936	8.61210855	7.89181417	8.314001218	8.086789042	7.985760075	7.283584333	7.739360759	8.496187862	8.046917516	8.794906781	7.918940735	8.709873469	8.659560245	8.436775978	8.710742781	8.73176708	8.856341756	8.310173878	8.79378362	8.337457133	8.133210038	8.589188723	8.468696155	8.57524201	8.864762663	8.361988179	8.185269501	8.52779729	7.669573869	8.135920653	7.661819182	7.64598119	7.389577485
10.01859669	9.870942177	9.981668936	9.860758477	8.761186122	8.754459464	7.893205849	10.03768407	9.106183234	8.04995796	8.612261664	8.7549933	9.633319161	9.976177183	9.110436782	9.795018278	9.729916609	9.268249224	8.868561443	9.395553425	8.979240397	8.71220764	6.997391277	8.24736073	8.847104347	8.00645329	9.654394116	8.932187127	9.747867516	9.373779761	8.902735006	9.686144417	9.74767225	9.327982591	8.585753404	9.765173822	9.298838991	8.865996345	9.202264258	9.087921672	9.22096438	9.923173495	9.715438907	9.03042746	9.9664304	8.453053993	9.133934306	8.967044953	8.247507118	7.04188189
8.419785509	8.262992571	7.977423879	8.051364227	7.569107755	7.880901461	7.859885725	8.598017653	7.747536092	7.28575079	7.624020002	7.441224484	7.735729319	8.034208269	6.91333655	8.665802818	8.455129846	7.848374269	7.781058927	7.967156914	7.790500765	7.716659079	6.886107808	7.544550305	7.637462176	7.516379446	8.02521127	7.413267634	8.085128737	7.875015478	7.73797857	8.173706205	8.034358608	8.185167248	7.667432859	7.960478165	7.967059392	8.046882322	7.333014839	7.250506435	8.172516463	8.161736246	8.147608578	7.914139291	8.224443166	7.855058288	7.576918301	7.873967811	7.378041756	8.071216445
9.278614321	8.808812403	9.181560332	8.76209633	8.579107244	8.353410648	7.440843077	9.756635225	9.16791758	8.178269821	8.146047186	8.431712231	9.186724206	9.532106485	8.704037098	9.782218731	9.468393692	9.561075505	8.684699907	9.346684655	8.762450454	8.963787753	8.081871282	7.981613178	8.698514653	8.353283793	9.56283717	8.874959663	9.475688759	9.507897147	9.333939491	9.751606728	9.751834556	8.917733648	7.818353485	8.984560883	8.808911349	8.904144885	8.441200407	8.299737427	9.309014817	9.065501885	8.902400379	8.165729423	9.005482661	8.412530173	8.554366967	8.093229258	7.882687364	6.677123933
6.595888548	6.74639409	6.619771655	6.701709996	6.876499276	6.713371481	7.609991659	6.409534338	6.740170496	6.704332059	6.56573234	6.868409508	7.025359247	6.783745086	7.232009601	6.283638187	6.385731545	7.19967973	6.760873897	6.506839848	6.488462318	6.982262843	6.863377425	7.01737684	6.992599544	7.16264205	6.784678213	7.167218796	6.449193009	6.79247988	6.61202775	6.531556928	6.754811626	6.744283305	7.172706185	7.365587199	7.036652513	7.101845526	6.824967454	7.423066075	6.935963705	6.913980233	6.557891785	6.865570023	6.493720747	6.430050688	6.907571213	6.993188127	6.827240667	6.508924562
6.044727266	5.65504882	5.84925477	5.982467271	6.312856823	6.261932185	6.63822753	5.944580385	6.346035658	6.562470437	6.414335852	6.617473874	6.536115728	6.209887793	6.56015848	5.815008615	5.723967611	6.241657014	6.40184352	6.073250145	6.199650946	6.321892817	6.746619717	6.299144613	6.074212977	6.514427973	5.789998083	6.388496639	6.13294783	6.175828922	6.26375104	6.249901455	6.230162275	6.433020172	6.478838463	6.654289511	6.535229777	6.418742695	6.494975121	6.515117505	6.623176493	6.437615687	6.171641116	6.500935566	6.11515916	6.12130473	6.313327267	6.571134386	6.480833621	6.682191901
8.151695116	8.420469989	8.454954294	8.397609503	8.943239788	9.08517523	8.741576536	8.121031168	8.724762396	9.211456906	8.981157754	9.295140756	8.678864145	8.327811397	8.916143197	8.277883354	8.082270027	8.603883092	9.126482198	8.609905876	8.867227597	8.512463177	8.900406967	8.821308727	8.604036128	8.672161814	8.694216309	8.795342781	8.34680655	8.633150002	8.757646274	8.526972952	8.452936223	8.566073403	9.031761684	8.942289231	8.771675148	8.812166809	8.786973678	9.012208042	8.693803094	8.58199126	8.719501634	9.261826621	8.714660138	8.678506785	8.833714512	8.927282581	9.140114392	9.594656698
9.536706395	9.831720462	3.923351112	9.49481364	9.136774089	9.969365761	8.93681565	9.485382573	9.188154622	9.136797275	9.118854768	8.977807692	9.090191101	9.372023463	9.256511994	9.504788909	9.717000478	9.405088033	9.13513072	9.519708744	9.345756656	9.117823253	8.968069983	9.078331919	8.926622811	8.921712984	9.184484799	9.260077147	9.634828913	9.55054718	9.071722849	9.533676845	9.476373746	9.373407164	9.352529146	9.573035339	9.265518746	9.328744721	9.367249788	9.294090863	9.327231272	9.433113715	9.49082502	9.418255993	9.72883272	9.083070543	9.351713101	9.032147587	9.227174968	9.058756529
7.529188961	7.769224418	6.443243766	8.161441671	8.46818855	8.454234385	8.570149439	7.427505824	8.323460656	8.641402465	8.679134568	8.645487322	8.514812077	8.320188694	8.599475246	7.475430243	7.429840778	8.338345786	8.674484104	7.862376285	8.657016347	8.455861394	9.080261451	8.58654167	8.348987573	8.443408817	7.827283997	8.493839833	8.058396564	8.18429369	8.294999577	8.076756487	8.251296509	8.23151837	8.402465588	8.484861302	8.298449735	8.328813628	8.407499569	8.613823985	8.577062772	8.050969696	8.440527728	8.90239679	8.367387202	8.219546526	8.525037488	8.794209511	8.76706656	10.20335108
7.302353983	7.397089325	7.242061534	7.276350912	7.628490647	7.334818401	8.313697693	7.321899988	7.606731837	7.733578712	7.606936585	7.551761047	7.602041309	7.602176977	7.724452876	7.526774351	7.517244194	7.649334979	7.55707678	7.47887961	7.460061253	7.88680428	7.92180318	7.824558434	8.177805107	7.823410447	7.754347773	7.741299035	7.668565821	7.492634501	7.83557761	7.589710878	7.766973356	7.740460605	7.902964195	8.137766418	7.730055972	7.91925682	7.900146949	8.067043956	7.763502954	7.822780853	7.743560356	7.643326137	7.386769353	7.377308447	7.550954623	7.439205103	7.842016039	8.022267905
7.068440016	7.235871221	7.001856801	7.459747385	7.519773478	7.720979231	7.465763082	7.466224651	6.98904378	7.417783359	7.21786149	7.294194013	7.349050028	7.388709585	7.393671053	7.477733596	7.57649706	7.814339474	7.426913472	7.34819384	6.837326607	7.254235135	6.851604513	7.251950271	7.9064526	7.792804475	8.045838933	7.439879912	7.553310113	7.799258293	7.10989695	7.810796975	7.636261221	7.250035915	7.25718667	7.910379741	7.472395735	7.483401671	7.3980262	7.705525278	7.432336179	7.554066059	7.698156348	7.902839368	7.443124729	7.414546797	7.453197273	7.518288252	7.563540258	7.735619278
6.251028508	6.346262173	6.239340317	6.582677627	6.986420201	6.824530576	6.957639678	6.296906847	6.572683098	6.809871495	6.737371223	7.154854545	6.908313727	6.926111321	6.95212717	6.261904061	6.318064064	6.804076603	6.907180176	6.506937802	6.871185437	6.757669287	6.16043917	6.569104475	6.760297821	6.909970984	6.587136849	6.938168195	6.534168274	6.464078647	6.51927266	6.373952	6.550292134	5.9632843	6.547989732	6.891329771	6.527804679	6.53990723	6.363951233	6.990306355	6.758108537	6.606137561	6.922900454	7.184539217	6.892454597	6.439150743	6.497298209	6.689563832	6.952790606	7.840952671
5.587253964	5.485926446	5.283460515	5.307902508	5.901982684	5.185245034	6.745190546	5.089826788	5.96601783	5.744248963	5.824965425	5.881267414	5.944599791	5.37645122	6.03770051	5.196026928	5.418190107	5.912706869	5.799234452	5.43674032	5.912103887	6.448394371	5.784161277	5.996463528	5.941933817	5.694239772	5.871869348	5.89749301	5.767867822	5.449378856	5.946935796	5.747997666	5.980497079	5.774152251	6.232309231	6.381494068	5.968556538	5.772312158	5.522073392	5.4066324	5.938841737	6.108800811	5.458737723	5.408655838	4.805898974	5.224830575	5.285475527	5.803178299	5.807483611	5.713680949
5.160595675	5.522794833	5.211903419	5.633322241	5.955827297	5.319535403	7.399075974	5.268373858	6.297990167	5.949107149	6.15952973	5.989720652	6.186740931	5.504377178	6.163024027	5.133153531	5.27275304	5.862964315	6.230297616	5.608594377	6.19395397	6.559857381	5.769113003	6.542546937	6.346638825	6.141938216	5.880792434	6.008005023	5.89215865	5.301744247	6.059373998	5.730591532	5.983105982	6.161910915	6.602159284	6.701270745	6.348441895	6.119572814	5.716330632	5.909120397	6.263656605	6.127169101	5.559007124	5.547851816	5.341508822	5.585231913	5.880484845	6.071083628	6.049731853	6.142116532
6.734630617	6.641985501	6.673481806	7.067817807	7.505728586	7.108947504	8.308342526	6.769776676	7.682221424	7.467165966	7.580248616	7.714373174	7.510331921	6.95539442	7.481197128	7.131221869	6.959534481	7.549004987	7.630289833	7.164830424	7.576373465	7.78669096	7.238463828	7.767578384	7.893802278	7.618775832	7.507182103	7.375474171	7.249750561	6.77594706	7.597345976	6.978392856	7.46464292	7.536181586	7.929372897	7.889689735	7.605942572	7.439640632	7.44561285	7.713395151	7.825491416	7.856936644	7.113879678	7.211475703	7.077005279	7.025839031	7.516245078	7.464047	7.495782208	8.228121088
8.737201299	8.238657352	8.560056607	8.541695308	7.769027578	7.868854096	8.105201254	8.578540945	8.238651698	7.598081073	7.734965937	7.815087466	8.169239609	8.403049635	7.97455267	8.904340184	8.955486222	8.493585625	7.885270206	8.476165339	8.401989675	8.291821778	7.514588982	8.024638457	8.159214588	8.036720185	8.283677221	7.970557099	8.946753004	8.080453783	8.411410237	8.601784187	8.951811472	8.466662294	8.191229106	8.490694574	8.127225605	8.395905207	8.237339576	8.141768692	8.491408802	8.918974475	7.871107217	8.029083487	8.456519787	7.556478069	8.025368244	7.930367412	7.813851699	7.735434263
8.678701972	8.433024505	8.490355869	8.190506596	7.77440603	7.844921749	8.256267259	9.108492022	8.210161391	7.86377238	7.699826962	7.636283934	8.222794852	8.5067474	7.98647113	9.24192476	9.177203446	8.638460877	8.218124782	8.810681284	8.087826817	8.411722965	7.410031015	8.002541073	8.306344401	8.015493185	9.086573359	8.131182259	8.847195028	8.62269328	8.405740493	8.622361369	9.141235361	8.542893992	8.138277757	8.602423933	8.349190784	8.559556915	8.325512649	8.36507783	8.594845679	8.829599137	8.106729537	7.980619067	8.280633517	7.713581249	8.180426315	7.730182117	7.38382888	7.155916573
7.923600072	7.657484711	7.765365886	7.507688554	6.858604123	6.926573172	7.27967444	7.71138644	6.897742092	6.592019391	6.573949916	6.665382547	7.112481526	7.571476668	7.407887182	7.992509878	8.082966167	7.921651556	6.854774902	7.304491289	6.942380315	6.993307643	6.884858985	6.8066346	7.034876372	6.775100595	7.355105932	7.210894384	7.982465044	7.40798711	7.404485406	7.61435572	7.977689722	7.55739953	7.398049907	7.633516156	7.188429178	7.866839371	7.633167432	7.558642411	7.411202325	7.979210688	7.22247481	6.78720597	7.320502662	6.616949551	6.972752353	6.932341109	6.619294906	6.100904277
6.158914493	6.033068164	5.867202638	6.267814284	6.477823464	6.277489027	7.213965438	6.339231697	6.556909032	6.594524732	6.28171329	6.741863026	6.652938957	6.265540126	6.716472854	6.572528351	6.431946438	6.575418782	6.746681991	6.429184832	6.395384533	6.760702155	6.370350628	6.563555814	6.873980064	6.912610261	6.374281239	6.603752107	6.412983423	6.234840308	6.572236979	6.270979387	6.525891058	6.398545322	6.815149435	6.636705576	6.64242866	6.614131132	6.626923409	6.947348082	7.008455113	6.598107262	6.144638076	6.358845536	6.263474539	6.149369734	6.44628399	6.40748207	6.416876345	6.687389043
7.111156634	7.756839743	7.503034193	7.648302504	8.284337483	7.946778371	8.959976802	7.454903189	8.158343694	8.474750402	8.307866891	8.593941857	8.223802113	7.820190163	8.565779487	7.489735256	7.28956801	7.973560059	8.546094989	7.828216785	7.688372345	8.256480338	8.043814181	8.516004108	8.49349593	8.268138261	7.786516047	8.209638984	7.690120778	7.854854735	7.951590394	7.866204152	7.82129937	8.004916136	8.63066327	8.372359397	8.129556289	8.260686689	8.301762072	8.429853516	8.423682882	8.242264324	7.993347798	8.196033733	7.739913899	7.66489201	8.168425961	8.307387258	8.161808198	8.475333674
6.743826598	6.536586014	6.468713302	6.824419712	6.874489915	6.624946718	7.539985608	6.700148739	7.113584182	7.15871066	7.063260111	7.168253852	6.805215286	6.35732207	6.870022029	6.521129042	6.530248423	6.568324747	7.180479465	6.91460461	6.826276969	7.074004992	7.381583148	7.153726079	7.210207856	7.555956591	6.914517124	7.104545525	6.969385132	6.973269602	6.95484994	6.758339923	7.110066735	7.074736578	7.771513542	7.596808105	7.279735293	7.154517383	7.567117284	7.466599459	7.54279527	7.349661991	6.716095528	6.954045084	6.38185925	6.315194135	7.053961642	7.032186902	7.224307727	6.98106563
6.583192725	6.661313938	6.372087929	6.457054888	6.597015385	6.928882083	7.003576225	6.572238701	6.733106114	6.593506982	6.337646308	6.602307271	6.553914302	6.529258026	6.73689551	6.71298274	6.507934483	6.474857506	6.639019777	6.771910214	6.312625909	6.681434632	6.897500637	6.779250277	6.855747388	7.100377353	6.789705106	6.609426404	6.500086495	6.53248237	6.526739442	6.469147556	6.553656716	6.757547471	7.074043745	7.16538491	6.933155815	6.865160971	6.98507955	7.16214436	7.129567335	7.017006019	6.600236628	6.701626754	6.663947415	6.483937369	6.531686063	6.718888539	6.714565404	6.935180037
7.514118517	7.507796111	7.220206412	7.275394615	7.649059186	7.973965213	7.956305561	7.635755391	7.487077738	7.576273898	7.538050154	7.687133264	7.46962288	7.42716704	7.735542713	7.8017383	7.617467546	7.356800893	7.769864233	7.726603546	7.230476268	7.527312353	7.468631868	7.587566077	7.591832645	7.699031823	7.552712053	7.736215578	7.415318014	7.718717658	7.429890087	7.574426949	7.592647898	7.631857846	8.097218499	7.977592916	7.850711716	7.986246319	7.977720777	8.240576079	7.666265657	7.80189852	7.868027777	7.861376528	7.814160501	7.669532155	7.757496126	7.764588854	7.929672558	7.892416638
6.58470917	6.260212893	6.403065649	6.429605454	6.399362774	6.160663902	6.947854104	6.085025845	6.609901927	6.198381317	6.065237334	6.421127765	6.096440525	5.562566154	6.446402756	6.196248164	6.316885416	6.081845696	6.316981968	6.313052008	6.228258846	6.62932289	6.501984236	6.445576865	7.046551391	6.599943491	6.321106009	6.515243661	6.029330133	6.372902289	6.62097753	6.14174846	6.397275115	6.359116506	6.585922723	6.746150218	6.406612112	6.563391403	6.56051606	6.864669269	6.911601971	6.393733495	6.097883007	6.514636783	6.129108744	5.899230675	6.474072188	6.514812056	6.524556751	6.476736005
6.794833584	6.358205361	3.691697263	6.970815544	7.106818755	6.599215705	8.459249777	5.606402327	7.785544468	7.280556009	7.199671582	6.869511776	7.156862668	6.138787697	7.168841884	5.537131369	5.765259913	6.862957171	7.090238675	6.499591619	7.337611106	8.014654864	7.334341753	8.027390768	7.450736606	7.284193207	6.252481786	7.051130578	6.648164821	6.677930331	7.156246521	6.6887784	6.725295854	7.661983263	8.307627266	8.115727985	7.435285496	7.490384308	7.893330601	7.782414736	7.995435074	7.304086851	6.674307792	6.743421893	6.090584963	6.542900536	7.105003928	7.47570023	7.374848013	7.490910655
6.171424565	6.168562053	3.342473184	6.099028644	6.30249025	6.019808864	7.057059836	5.913916364	6.585342507	6.503428429	6.460458944	6.242124339	6.415096048	5.78639084	6.529739013	5.914654393	5.734147587	6.636749874	6.379420279	6.171494844	6.860098546	6.701532729	6.605150104	6.742639179	6.612925611	7.090772124	6.226205967	6.301215242	6.367445742	6.158147105	6.574914723	6.177961822	6.618239937	6.546983977	7.041546649	7.040803457	6.522847071	6.549631482	6.808912206	6.786363361	6.832000417	6.53991145	5.96125933	5.809082525	5.614245022	5.923288659	6.302986774	6.64839671	6.476781842	6.504807433
5.414307656	5.767156362	4.015923773	5.790373822	6.135143861	6.044818124	7.10499502	5.524900619	6.394453635	6.371513922	6.268189685	6.039589696	6.416750896	5.816458024	6.422198452	5.612884271	5.711236662	6.29853774	6.319830165	5.822679075	6.560139389	6.70737264	6.760915596	6.607839209	6.72880211	6.639560958	5.556103807	6.537170083	5.974117974	6.00289368	6.056778721	5.821503665	6.217698991	6.315792048	6.857003902	6.8509176	6.383025218	6.331444956	6.808861396	6.677890255	6.731859524	6.419236978	6.04495286	5.879074615	5.802849015	5.69665232	6.214671579	6.468572333	6.321164633	6.704592387
6.354288124	6.50000394	5.782483365	6.554806641	6.906616321	6.798393787	7.629385854	6.097546889	6.991890444	7.027429157	7.076393726	7.011785549	6.835519556	6.499447401	7.017230468	5.958366202	6.288718699	7.045458086	7.039828523	6.545532463	7.110081689	7.335061878	7.547392189	7.415098743	7.499233449	7.442388204	6.867380592	7.355778667	6.965140484	7.076506365	7.083441247	6.815999151	6.92679906	6.864793199	7.454487497	7.564389415	7.210336255	7.169120421	7.262791912	7.236734806	7.292573552	6.974960338	7.097208023	6.978116164	6.868489762	6.648528473	6.930660894	7.146101314	7.128829131	7.345542911
7.148927792	7.181984398	7.133938371	7.124116945	7.508577168	7.296359403	8.233729372	7.101899679	7.39491655	7.665090454	7.514585741	7.342044469	7.339179561	7.031182932	7.44840096	6.817320835	6.813216103	7.516950443	7.591619418	7.062183778	7.51938959	7.827845035	7.965919898	7.616771812	8.048874556	8.139306444	7.64403489	7.829794495	7.236603382	7.555730453	7.695605617	7.401474678	7.505130018	7.680847344	7.964255914	7.924914811	7.713314309	7.771735632	7.838775589	7.970280719	7.977320745	7.676160611	7.385764367	7.485575934	7.122471001	7.276761481	7.277881351	7.744326709	7.639064514	8.173502297
6.13836945	6.114684034	5.854814971	6.359607224	6.941555724	6.374471741	7.917929189	6.139685156	7.545000204	6.81030818	6.705816982	6.730082351	7.334545521	6.657046034	7.402485778	6.154249575	6.256002176	7.137853562	6.629656132	6.377770585	7.063453135	7.403551989	7.106594807	8.008842981	7.169909609	6.566902374	5.590651749	7.322839367	6.644509497	6.523230453	7.037335341	6.536530198	6.676094361	7.298020978	8.023075617	8.166164834	7.463978956	7.042201935	7.671626898	7.754555303	7.291427009	7.583619517	6.562058375	6.521212628	6.143067512	6.157833211	6.752845468	7.262220217	6.861389548	6.567715314
5.463944913	5.562157066	5.392647783	6.086234532	6.576473445	6.098904577	7.617550992	5.727807634	6.519821391	6.533924934	6.603396077	6.697670586	6.493775589	6.122493716	6.57073049	5.904566137	5.835541496	6.592879014	6.606247234	6.158932042	6.506013387	7.142577523	6.752017823	6.674616315	6.943181646	6.707002438	6.382426528	6.732496067	6.15285448	6.49293135	6.544187085	5.995590439	6.412024613	6.463968389	6.926074628	7.088456794	6.53621361	6.52561097	6.808665316	6.862928355	6.665270004	6.774243972	6.534626279	6.357869108	5.999999927	6.233628417	6.543478293	6.657691835	6.70630958	6.965210165
5.911325655	5.898570733	5.432925901	5.908620401	6.620658285	5.927098527	7.51470611	5.773237511	6.981540938	6.410858821	6.696842372	6.677913716	6.535273803	5.910772084	6.613891892	5.898622285	6.229365326	6.611302517	6.515113915	6.210929029	7.037303525	7.17968497	6.565440527	7.033592893	7.084991296	6.827301214	6.327807699	6.821427589	6.505088696	6.553058518	6.823980483	6.268175478	6.671356809	6.577859851	7.156320903	7.413448528	6.66174873	6.555996835	7.143911673	6.894529861	6.951411977	7.126065935	6.39693373	5.899380097	5.850948493	6.24578678	6.842122323	6.434955351	6.647028161	6.495479266
6.298900665	6.323420835	6.193776161	6.536980903	6.996757826	6.605368238	7.587949136	6.662057562	7.092335546	6.726699645	6.980771225	7.138149949	7.041821036	6.587722039	6.77409829	6.441130845	6.525526143	6.98707955	6.668807027	6.557557208	7.259942451	7.290090489	6.806457589	7.313066805	7.113063524	7.191946302	6.443864473	6.937315373	6.889996049	6.789952937	6.956064332	6.874479163	6.913650633	6.979311082	7.322304188	7.698840156	7.091806995	6.952941215	7.332541116	7.113656873	7.098138812	7.306326927	6.796702407	6.765455177	6.420004683	6.667231876	6.79237966	7.052410358	7.108004531	7.287613405
7.547302119	7.069813453	7.177257218	7.492327481	8.051591255	7.490851983	8.459451495	7.469805503	7.901558098	8.039271418	7.950445608	8.084377117	8.127769775	7.588538114	8.054845073	7.277338716	7.322621485	7.78538079	7.946311904	7.564151834	8.035548515	8.061984294	7.855524807	7.940876198	8.281027867	7.929973971	7.770935385	7.766400081	7.675404152	7.704934517	7.636390143	7.712036115	7.660099943	7.816090383	8.293256898	8.357217752	7.945464245	7.962149309	8.208570145	8.332262895	8.170738344	8.163722095	7.767894652	7.670570091	7.306154424	7.472968217	7.871381234	7.896376828	7.916872604	8.481505985
6.848463275	6.8242441	6.666492896	7.101370077	7.508222355	7.100440186	7.990706531	6.909098613	7.591805394	7.514183259	7.608521203	7.644131507	7.885379527	7.377980231	8.040272532	6.954343536	6.703134753	7.66483961	7.393030158	6.980939072	7.505234507	7.634874898	7.011995772	7.984231855	7.446556859	7.510659516	7.049543027	7.341587315	7.043831972	6.954898966	7.432769273	6.990107833	7.220474089	7.515172489	8.012532706	7.968011894	7.662813871	7.31465168	7.628120704	7.799641434	7.705762904	6.906667925	7.126312173	7.441959952	6.871666369	6.926611667	7.105278087	7.71718106	7.328779687	7.646805484
5.478436364	4.769879516	4.824005829	5.449638993	5.754139879	5.416292796	6.327872996	5.37330479	5.632001554	5.86865071	5.758170862	5.992722346	5.911699391	5.46698612	5.767026487	5.272109958	5.246143786	5.802436185	5.529563252	5.399606268	5.732198587	5.76245399	5.250859941	5.824210289	5.56885536	5.81645648	5.423601073	5.37437926	5.46258263	5.15844835	5.541877233	5.254761858	5.441294477	5.461154035	5.934770143	6.017254559	5.693508842	5.40555669	5.616563174	5.860714059	5.763291829	5.669125998	5.265109768	5.646558098	5.138904507	5.162213403	5.405637185	5.778625153	5.65875244	5.921661035
6.575970889	6.617777057	6.388125657	6.755421706	7.049042743	6.623894307	7.799656675	6.604529898	6.939102588	6.985615552	6.909265743	7.117730824	6.970542376	6.751699188	7.078414295	6.593387524	6.830562266	7.062706968	7.010698789	6.699482465	6.633608609	7.287164457	6.562107745	7.094792618	7.200611959	7.204414967	6.714157032	6.94705336	6.788702653	6.424955635	7.120057944	6.76026975	7.191257037	6.720034488	7.288735683	7.527715055	7.105447971	7.042819467	6.835697118	7.137796688	6.965429754	7.120394717	6.791496732	6.990196766	6.783032827	6.308876202	6.621773064	7.024929812	6.893254892	7.379884
5.899894682	5.536476829	5.39026794	6.003903658	6.425872158	5.876023098	7.301820921	6.007915918	6.745895025	5.789767962	6.325261236	6.665966314	6.210154532	5.652265553	6.388078407	6.044026934	5.997328041	6.013531271	6.319195981	6.299731978	6.173578246	7.100583875	6.091498918	6.669449892	7.24751089	6.868168207	6.26107291	6.396403362	6.133410382	6.153213833	6.637832661	6.238313574	6.452704587	6.562344571	6.814656072	7.070067634	6.732560576	6.500307208	6.095119361	6.829074615	6.694883433	6.285900702	6.199067603	6.218488294	5.84550491	5.961831647	5.817114515	6.422944891	6.285390821	6.806835537
7.142834912	7.393078687	6.784371052	7.267337674	7.607741508	7.278516713	8.178484369	7.028414815	7.635092925	7.406079527	7.553877059	7.77844573	7.446303908	6.989898408	7.62295512	7.066896525	7.049549746	7.499517188	7.502369753	7.154347014	7.710459148	7.657619666	7.517881867	7.628783991	7.792043343	7.455827973	7.360761106	7.648470289	7.256569099	6.824977558	7.52681415	7.029434383	7.612849196	7.447015306	7.75336627	8.043313366	7.662256052	7.309547894	7.016487789	7.077034494	7.771950963	7.826709596	7.341975054	7.514596262	6.996553227	6.999237214	7.139509484	7.619019151	7.653068862	7.914109132
7.069685139	7.268099446	7.195009867	7.506386764	7.70456269	7.430380948	8.315048158	7.427656653	7.72399153	7.782696517	7.792532023	7.812779258	7.906139496	7.50126489	7.981985312	7.354877769	7.42919683	7.925535321	7.775158943	7.503447215	7.7698309	7.986980562	7.55687052	7.840649041	8.067325963	7.911807213	7.614769176	7.904798439	7.629520618	7.455882693	7.807360448	7.50544337	8.004243778	7.569997889	8.009500043	8.313724307	7.832516615	7.630782488	7.577408735	7.463191894	7.940139493	7.999243014	7.552345441	7.749549572	7.275436072	7.160963499	7.496072903	7.858614834	7.716700766	8.200080685
9.288122477	9.341341858	9.27907657	9.211094153	8.721914744	8.842271447	8.369252585	9.285095616	8.591044158	8.899641286	8.738781693	8.826618015	8.863017204	9.067757981	8.737921527	9.295323084	9.250524672	8.65106047	8.856401978	8.954351505	8.520367695	8.699364256	8.241605151	8.425772942	9.320596913	9.281965852	9.471428552	9.019002479	9.038517158	9.186538384	8.734035317	9.584107056	9.106718007	9.259913416	8.792513147	8.975820788	8.908995468	8.8821112	8.48683183	8.781453939	9.125891207	9.045054773	9.145765155	8.929877436	9.034903169	8.82471197	8.945926013	8.600894064	8.508859458	8.758350683
6.501823033	6.631261258	6.533229215	6.553200552	6.759702276	6.438160245	6.942705922	6.470770364	6.432553573	6.582969911	6.680304265	6.777002267	6.771831132	6.630637802	6.823365195	6.998739806	7.060006404	7.185544837	6.626699021	6.71690299	6.541384415	6.927992339	6.556973677	6.669029035	7.260408358	7.04545692	7.161464716	7.010593436	6.962424919	6.736862244	6.793737049	6.791934757	7.065693181	6.465573436	6.859890861	7.172316949	6.969806342	7.004273262	6.391819197	7.122314728	6.783051115	6.946223893	6.509657867	6.688240425	6.559335335	6.948423142	6.497644824	6.558307824	6.460055963	6.730786868
8.966950466	9.007964794	9.013692054	9.015466586	8.441199145	8.575755766	8.115060438	9.082852275	8.440246937	8.157731746	8.148741775	8.214679436	8.39884458	8.816497955	8.30214275	8.978050342	9.029137636	8.477099865	8.339655275	8.694419862	8.193757856	8.155013195	7.784627748	8.084329091	8.193087739	8.088451444	8.996727432	8.424997047	8.806617911	8.920774252	8.52261706	9.003513599	8.758511394	8.955881775	8.632247183	9.039763763	8.809561767	8.811948184	8.562474063	8.663878009	8.976451771	9.153929542	8.59140431	8.783519079	9.139836909	8.101577195	8.58005578	8.298914942	8.018737058	8.215894416
7.810700482	7.929711498	7.893111506	7.998391708	7.57263037	7.549738907	8.127705773	8.211197521	7.688777239	7.577103022	7.336473213	7.749728994	7.859349438	7.762207391	7.860743561	8.150852526	8.165056524	7.811093245	7.742679101	7.816224685	7.325318603	7.538135361	7.94610015	7.627263522	8.077412676	8.247675318	8.086651177	7.968991955	8.216023956	7.949672523	7.854014896	8.122799694	8.052882025	8.053293146	8.179965044	8.173085311	8.066849419	8.210507627	8.330220275	8.121211063	8.168376648	8.376629107	7.665682254	7.974580128	7.862944477	7.392547221	7.636508608	7.892937348	7.600139227	7.888047441
9.535870376	9.345509745	8.315066346	9.24862649	8.726813848	8.968431073	7.934268444	9.684294068	8.864834213	8.336199818	8.177359804	8.171768756	8.668130185	9.370305358	8.78382447	9.610962607	9.804410461	9.255378923	8.599039027	9.453315461	8.880782535	8.797872825	8.190349744	8.204035809	9.047892246	8.636106306	9.540024907	8.376981438	9.308446705	9.302924031	8.998022984	9.620566129	9.39339316	9.480635692	8.376770878	9.345786687	8.701315205	8.822993375	9.43422397	9.097463591	8.93297654	9.465372545	8.886328949	8.632970722	9.292866596	8.585183517	8.654405729	8.665177402	8.206124235	8.250712082
9.585183675	9.198354658	5.518215515	9.425276464	8.97185424	8.921549013	8.979196362	9.470047923	8.904279147	8.694819375	8.670326357	8.467873389	9.194544508	9.349933805	9.145803488	9.531256894	9.533477147	9.372985715	8.771579378	9.111600682	8.962190544	9.016589651	8.959982324	8.905714918	9.567678957	9.205280527	9.569055107	9.270441949	9.202950887	9.526052104	9.074527648	9.592590927	9.203645014	9.573271793	9.120092571	9.57292742	9.040185727	9.311358027	9.502241638	9.217848112	9.406873248	9.493274278	9.19182603	8.996112515	9.505518861	8.442281346	8.711819392	8.917674428	8.551058828	8.404229976
8.178353114	8.521215572	8.310571069	8.225060784	7.907710469	7.560352447	7.774448002	9.193664316	8.228420564	7.191976422	7.723579514	7.72147624	8.252966146	8.733604361	8.163812535	8.674887028	8.587418276	9.277533265	7.285329973	8.152514725	8.899072588	7.937724722	7.742217023	7.5604479	8.18859716	7.672901118	8.714117261	8.226101069	9.61637266	8.879072371	9.086817462	8.855171394	9.975626145	8.330401623	7.753123065	9.24666268	7.954045399	7.604323847	8.566657572	7.720872005	7.916822025	9.180835774	8.309150186	7.570394406	8.474964067	7.231002012	8.066008151	7.735862918	7.44728657	6.536043674
8.373981576	7.797293993	8.247496692	8.097321266	7.917921336	7.792184388	7.922084283	8.490498407	7.84291313	7.934889628	8.071534112	8.047634566	8.209193448	8.334616968	7.774706825	8.833004472	8.134232311	8.446135999	7.962543461	7.70454066	8.253994404	8.069226006	7.543471895	7.647954674	8.509232847	8.658324705	8.898724386	8.066443068	8.875374783	8.802822713	8.33086517	8.826432576	8.612677498	8.880521843	8.276049357	8.755008779	8.976803587	8.089503266	8.705537059	8.66537626	8.517438201	8.74822409	8.190896699	8.130130787	7.989869553	8.186261289	7.678045505	7.617502301	7.999804865	7.945232992
6.68754083	6.553208034	6.502296074	5.997086667	5.885841705	5.819121991	6.016153688	6.47299071	5.754540073	5.930458285	5.957039885	5.865210162	5.951914508	6.133148895	5.713048185	7.221338273	6.171413355	6.308020623	6.106811408	5.889877092	6.081285223	5.901363146	5.527478418	5.649003607	6.244544301	6.232352739	7.294519741	6.006019287	6.85948861	6.826812403	6.41341062	6.793106872	6.697195061	7.031552193	6.215057285	6.77344195	6.89466263	6.324183828	6.271828405	6.519396531	6.453999779	6.897301781	6.379545862	6.250046005	6.009563309	6.80890263	5.739831081	5.890006427	5.837412106	6.068657141
6.780173867	6.113568496	6.373352502	6.396824336	5.981243579	6.14998614	6.118211292	6.909660632	6.180000833	5.757678673	6.055114058	6.091105054	6.376827501	6.430515606	6.022284853	7.509350644	6.672402307	6.715501816	6.341283342	6.035580175	6.424364257	6.014853951	5.733812517	5.902599736	6.004592883	5.585220701	7.316463188	6.001628854	7.211380021	6.596931359	6.566965033	6.954409908	6.882207574	7.239664591	6.602117989	6.930518034	7.291204685	6.359345112	5.907309411	5.912896731	6.729751913	7.292467425	6.360690646	6.216559582	6.322981192	7.183467461	5.587436999	5.910680577	5.756950204	5.962565057
9.387133429	9.031005063	9.076544139	8.81813074	8.660780111	8.242899528	8.524777126	9.21012761	8.674309413	8.403018403	8.696763115	8.797549906	8.84544246	8.972917697	8.531534642	9.312580146	9.219111661	8.999410894	8.644366993	8.773266828	8.812557313	8.567929109	8.34906287	8.269210407	8.830007024	8.574985645	9.228661077	8.535368342	9.285152978	8.774113963	8.890628002	8.955097953	9.453281984	8.792227941	8.409950423	9.05211394	8.799943626	8.644245739	8.743345618	8.812926361	8.773766041	9.286057681	8.282667965	8.612224326	9.07498481	8.11255541	8.479780422	8.365555702	8.211617674	8.484438091
8.537558897	8.307364302	8.697478995	8.688625574	8.475305937	8.238844693	8.981964775	8.504758543	8.695838479	8.514039243	8.272829773	8.273910714	8.523869701	8.474841245	8.559589961	8.336110283	8.369636537	8.740043252	8.539311629	8.303471955	8.526230078	8.612147176	8.560854871	8.629293009	8.934331355	8.807157844	8.673480926	8.851423529	8.740899322	8.691439815	8.783021828	8.842998644	8.764422064	8.919700245	8.922875897	9.273230705	8.831107394	8.680802969	8.558273036	9.074301285	8.782580636	9.222393776	8.271069323	8.268228425	8.330627334	7.799716855	8.538134808	8.268765503	8.449728	8.679647311
10.09667585	9.96220082	10.21244707	10.15631305	8.967417684	9.492783145	8.20657632	10.0475081	9.476092291	8.724528107	8.870608819	8.886654986	9.437398219	9.779124284	9.218070832	9.727405715	9.811923211	9.693582987	8.930296466	9.560610587	9.372115429	8.72614318	8.2379636	8.481365733	9.120125706	8.610809572	9.562913045	9.128403244	9.829759036	9.721384056	9.45439331	9.88319773	9.771037798	9.703835885	8.836193547	9.654178303	9.262290602	9.290152095	9.463143708	9.233604203	9.462377092	9.973586291	9.690500819	9.458066167	10.10051939	8.860594398	9.650032793	8.910945799	8.61551283	8.349436818
9.174445661	9.244523989	9.282337303	9.015797849	8.312723448	8.708148733	8.501111843	9.520063776	8.698727516	8.544041094	8.517071172	8.60287271	8.888736883	9.221085422	8.91729199	9.082214487	9.053563904	9.866866315	8.518242718	8.407375967	8.926527116	8.041512959	8.127601089	8.064193007	9.10066698	8.639377853	9.589988654	9.252555115	9.64481255	9.180676365	8.955146615	9.666779232	9.635408735	9.213323108	8.795795779	9.288465999	8.86317587	8.769342057	9.059693162	8.929620393	8.980105161	9.627906877	8.493024291	8.665768456	9.241742439	8.554764543	8.777841148	8.632592458	8.089689955	7.996293434
6.573578034	6.962083849	7.038528387	6.995942434	6.867506834	6.87110077	6.971538922	7.719377486	6.783577317	6.74590444	6.487464371	6.719044409	6.922352789	7.017892836	7.106004139	7.626033027	7.411022054	7.177862675	6.937522062	7.11184761	6.647432842	6.940412077	6.929730147	6.88424686	7.03780041	7.04833202	7.345549645	7.176267572	7.160821178	7.427424762	6.942698242	7.694518514	7.305754058	7.001338797	7.029116195	7.311172611	7.057182517	7.12359934	7.135082701	7.233745894	7.066302365	7.138726725	6.907464375	6.868877546	7.174072216	6.470613132	6.907449955	6.802950845	6.707765259	6.350746442
8.234844292	8.000427625	8.186377252	7.952023179	7.812140435	7.660100226	8.12036863	8.635018489	7.764019263	8.050078672	7.8261886	7.920437093	7.943660511	7.928658942	7.789055288	8.627266071	8.453546301	7.797098622	7.988233768	8.07154313	7.461525556	7.830631091	7.769252283	7.572505862	8.216781766	8.120140805	8.495688635	8.194136818	7.965893628	8.281785417	7.71828902	8.440890713	8.009747493	8.135363829	7.95570232	7.988887034	7.995600452	8.082000413	7.914151579	8.192705728	8.128629725	8.01960707	7.944772823	8.145008665	8.110089065	7.696807662	7.848119496	7.745091109	7.665659652	7.826748653
9.601045286	9.670027077	9.396129303	9.256434081	8.855912236	8.574291407	8.549180253	9.715963581	8.745336846	8.707710023	8.509729825	8.468636848	8.967782068	9.192217555	8.795668756	9.835290029	9.749315111	9.498015227	8.867318119	9.227602831	8.549479495	8.701684961	8.22274688	8.292099976	9.219437882	9.375440341	9.681059941	8.884591133	9.509615501	9.348344594	8.917462199	9.603487016	9.677857822	9.492837299	8.96616915	9.306637083	9.301445604	9.147659813	9.437033263	9.184293394	9.126758119	9.588824597	9.059422083	8.857322717	9.338964483	8.408042762	8.737794162	8.619639929	8.043503918	8.073497228
8.162164041	8.508027411	7.958058741	7.699871064	6.973881395	7.318634676	6.988418808	7.755222503	7.324521615	7.061405695	7.014826049	6.880034941	7.041231129	7.432931294	7.235127953	7.851815592	7.868523798	7.497815754	6.888870305	7.491740942	7.144093645	7.057444792	7.269852672	7.05380915	7.396874509	7.568528592	8.048960607	7.300207621	8.215233841	7.94133667	7.754355318	7.691123185	8.095280993	7.492765281	7.366657807	7.227400696	7.31545003	7.48080278	7.603531099	7.332419908	7.181072461	7.661556843	7.249189808	6.480459023	7.027380092	7.230134405	7.698173817	6.473379682	7.106486186	6.87662264
9.719638368	10.18931025	10.37925134	10.147629	9.361671825	10.0106604	8.583174952	10.40614542	9.926106434	9.325804622	9.423122351	9.339735676	9.863819537	10.13162558	9.791893886	10.26134058	10.15079352	9.792680402	9.569611443	9.893122569	10.09443879	8.952278759	8.376999528	8.947935188	8.624255022	7.812534073	9.30167179	9.443662921	10.23467916	10.03178994	9.700085583	10.1530952	10.05016124	10.21319796	9.363867485	10.32390013	9.990335847	9.405899999	10.27297213	9.576371439	9.670441247	10.50299274	9.828213743	10.06020735	10.45565849	9.675627262	10.17233056	9.27708353	9.133041807	8.326709295
8.957740029	8.640123995	7.245798367	8.651872907	8.367769798	8.440196819	8.214128381	9.15780342	8.297946911	8.531937813	8.368676227	8.051429022	9.029783552	9.219408329	8.688521206	9.230155948	8.963631424	9.403764087	8.575536055	8.450448305	9.178764938	8.325607697	8.668194563	7.896594922	8.253775653	8.35683668	8.729429934	8.125009737	9.462621292	8.556342007	8.793026031	8.643254192	9.380559897	8.798953402	8.121280614	9.296410913	8.331868377	8.257178087	9.185500582	8.425968198	8.429482812	9.338338827	9.041647361	8.691831601	8.877257296	8.628180163	8.036682835	8.637028723	8.016464743	8.181270474
9.934662472	9.570317567	9.683472554	9.456659841	8.670228553	8.96303639	8.662808126	9.74118428	8.891695493	8.764594704	8.697540502	8.531282593	9.374864822	9.797041512	8.9504561	9.835350699	9.808578552	8.689943775	8.952744437	9.52550191	8.42256106	9.079579907	8.130448061	8.594778245	9.053661327	8.772007354	9.340871927	9.000772099	8.601361923	9.303533272	8.338446161	9.550923802	8.688056418	9.385822936	8.764161762	8.888449062	9.138291909	9.116666557	8.625101835	8.930444747	9.235187919	8.824426286	9.511471664	9.370857778	9.596304857	9.119454663	8.633504473	9.099347945	8.407323309	8.062969143
7.500776565	7.491873453	7.329317187	7.723907325	7.598148572	7.377588122	7.729653533	7.78914598	7.595325018	7.390748721	7.642915262	7.590325369	7.488907812	7.56286332	7.508952067	7.612872656	7.469571893	7.995914524	7.503926216	7.490536449	7.948942211	7.804574014	7.805199057	7.674322606	7.92755353	7.882881213	7.964969448	7.693075215	7.9714351	7.929512134	8.061004875	7.914754823	8.36284395	7.740137086	7.61966662	8.137414156	7.547121569	7.589169869	7.94999915	7.946902149	7.661208894	7.997223619	7.823326539	7.534255115	7.582582178	8.676172781	7.638372464	7.425269943	7.758823743	8.314120035
8.667989767	8.689438103	8.49142087	8.623659696	8.719598303	8.50752489	8.459493852	8.901222047	8.393442026	8.433429167	8.354170867	8.36806593	8.679736351	8.754238931	8.662091779	8.96419328	8.945792846	9.167347827	8.438722341	8.527230534	8.756749857	8.575196812	8.314227482	8.320624843	8.639911732	8.748890002	8.892866133	8.642559927	9.173901734	8.664189535	8.888898029	8.928989324	9.161829832	8.71682851	8.611078986	9.239373623	8.686572033	8.598693233	8.870719952	8.799436909	8.473722007	8.558804929	8.846901936	8.767583415	8.638299581	8.567860508	8.425217679	8.45600182	8.502167679	8.920367638
9.996670965	9.826381961	9.587633114	9.468558058	9.558121182	9.596474537	8.854504166	9.54939185	9.01351573	9.210844033	9.263071602	9.077450863	9.432110139	9.690217527	8.876219036	9.693445356	9.682481128	8.952168064	9.230578397	9.47379654	9.038564627	9.199870466	8.382921203	8.768195597	8.900911679	9.090257585	9.438519377	8.884651032	9.109524308	9.188616559	8.743772126	9.577500145	8.985105682	9.711349891	9.17757985	9.272973617	9.265407931	9.108240437	8.551352047	8.764641142	9.425177942	9.205322793	9.546095247	8.983307296	9.640651265	9.003744464	9.262221654	9.091353493	8.751837574	9.039676803
8.555148847	8.074940326	8.162638412	8.022926067	8.222625341	7.772388317	8.342466805	8.481965219	8.242967867	8.16038361	7.879736426	8.123718519	8.102529294	7.966180394	7.9289845	8.587481446	8.492614333	8.20125825	8.223424663	8.274257608	8.100972633	8.144414965	8.39172608	8.165172706	8.473896357	8.611737422	8.749813902	8.312780445	8.789846006	8.394255392	8.49436691	8.703848354	9.11149636	8.25319458	8.47519943	8.468244371	8.467584661	8.324383947	8.487815085	8.503413299	8.538131426	8.59443916	7.918678269	8.089044476	7.987742098	7.433684517	7.891630528	7.953605984	7.572926961	7.760471959
6.6053257	6.949124221	6.936823815	7.600191146	7.721699482	7.285429228	8.504818103	6.725305685	7.73438534	7.690677301	7.388239164	7.844538071	7.726273304	7.181640282	7.839997774	6.154325493	6.428187577	7.351091896	7.496441602	7.2737035	7.430897398	7.635107619	8.038041171	8.211971516	7.791993009	8.355003605	6.604066461	7.865127099	7.142270643	7.117167725	7.440457104	6.660393895	7.075404209	7.356380013	7.978792759	7.768373272	7.725393495	7.71138491	7.327993516	8.103899634	7.860100808	7.480333282	7.034355555	7.625790433	7.027374587	7.006934428	7.987511546	7.894757503	7.851054195	7.867504526
8.551364631	8.740415109	8.439617758	8.467768083	8.24461727	8.35857571	8.304672671	8.762734049	8.020366209	8.157566986	7.883767604	7.742449129	8.009910995	8.43253251	7.941129921	9.014745752	8.781742823	7.79975971	7.879666347	8.505008377	7.511770722	8.265770481	7.670435443	7.973361552	7.970614653	8.360974924	8.610629019	8.334036269	8.139540863	8.48490842	8.066350191	8.569648515	8.277820851	8.424085125	8.481832818	8.178810518	8.415366897	8.680860704	8.005945481	8.518167605	8.287469211	8.176730849	8.617537757	8.135180438	8.099040367	8.50353222	8.208894617	7.95104062	7.698181979	7.709368372
9.632150127	9.286709253	8.921682995	9.324841464	8.631055827	8.616443317	8.757932797	9.114935731	8.571475416	8.261601914	8.330322336	8.29300908	8.767245803	9.135018903	8.740291361	9.34148881	9.514734019	8.88798936	8.524313759	9.200989844	8.616266181	8.959740416	8.705894185	9.054713259	9.010747552	8.446771927	9.061035095	8.821769364	8.939651277	9.080032807	8.793697014	9.243458283	8.984631824	9.248255042	9.13916478	9.172345976	8.991460178	9.286004296	9.210611359	9.295590571	9.475156894	8.169104753	9.068687029	8.709249154	8.947649547	8.715573802	8.301317847	8.718328848	8.395179102	8.573232947
6.150028338	6.012927064	6.374988517	6.292051269	6.194994589	6.559627668	5.799025121	6.697689362	5.842434046	6.074704448	6.324868722	6.150970662	5.98605459	6.243189959	5.926713966	6.338259477	6.153935391	6.060481464	6.040736246	6.018521113	5.988623174	5.864080127	5.662986814	5.941603193	5.961059398	5.919972124	6.215154762	6.106709713	6.039203892	6.017022966	5.96704994	6.104501849	5.914746343	5.475969181	5.62485974	5.994421755	5.841590235	5.903043963	5.428379194	5.614105173	5.679443714	6.186001582	5.709227367	6.733297613	6.909097605	6.583956828	6.129841689	6.226306779	5.986714099	6.400361478
7.653293534	7.689604692	7.702240725	7.463323233	7.599504838	7.50026921	7.513592489	7.936703704	7.582326736	7.694611856	7.663827711	7.296826179	7.78782858	7.92370352	7.543487268	7.996539086	7.780592836	7.805792484	7.609644098	7.565792569	7.694492932	7.652501486	7.643858377	7.601976493	7.509706223	7.388288146	7.417883944	7.483475166	7.741692738	7.503705146	7.637933427	7.596722559	7.875667584	7.455314713	7.589937089	7.513292386	7.379432312	7.688860547	7.585638228	7.523631891	7.78409112	7.650263396	7.736845338	7.395443109	7.197784528	7.637922816	7.52344413	7.547724818	7.256812945	7.451376705
5.769541033	5.714719559	5.719517626	5.930999917	6.224193332	5.861390626	7.179284021	5.471359271	6.720480034	6.50835124	6.459057925	6.591730361	5.966526479	5.496344622	6.158219136	5.80558642	5.825804028	6.104163906	6.316997765	5.977436095	6.713970279	6.548575219	7.103367289	6.593427477	6.310903534	6.522269494	5.808095541	6.34779521	6.057174411	5.924067399	6.542248978	6.015451001	6.003788723	6.224911291	7.07821962	6.527427381	6.312184888	6.440425854	6.333417396	6.539460267	6.74888871	6.294478924	5.898669517	6.181362367	5.707978212	5.948391691	6.395667543	6.315370053	6.296332015	6.357212316
9.337290763	9.552590411	9.490808948	9.440669661	8.179045974	8.595223486	7.908538248	10.1646635	9.229350137	7.759310067	8.44489387	8.395031014	9.384707489	9.714901456	8.963659854	10.60420737	10.40700037	9.656342739	9.869605491	10.35742192	9.420262397	9.765376332	7.528302725	8.920563137	9.27941606	8.719278102	9.805078905	9.475059384	9.839062616	9.801684536	9.651243368	10.16577734	9.874390559	9.912099843	8.798110278	9.966561059	10.13752353	9.51877258	9.345011103	9.525369659	9.75042681	10.03644029	9.253832457	9.306487983	9.526051338	9.759962262	8.462442861	8.667271535	8.038698885	7.185151533
12.28371373	11.78522401	11.43001277	11.26054483	10.53835635	10.78501451	10.88439765	11.16309273	10.09806601	10.33571454	10.47946895	8.682048708	10.85738354	11.02727468	9.78691305	10.68610351	10.704964	8.852474242	9.846623646	10.22513876	8.41490177	10.14180529	8.357685986	9.927125285	9.985895756	10.11571887	9.982142519	9.296012692	8.776823943	9.741605675	8.350178159	9.774900114	7.894734467	10.25341217	8.850926765	9.622674892	10.22272722	9.489534757	9.129645483	10.19129063	9.539697219	9.32977358	11.59578632	10.11405018	10.31867961	10.61616825	10.49076278	11.18483617	9.714425194	8.159668678
9.591015421	9.546663686	9.669737742	9.54710741	8.737014744	8.837647983	8.521337529	9.397970788	8.903763612	8.820388388	8.817727242	8.802330856	9.021960627	9.236339125	8.880143822	9.149091402	9.390960642	9.144399833	8.807127143	9.054864161	8.766637297	8.724176242	8.144338922	8.431432402	8.877898736	8.660143914	9.214725194	8.792596333	9.141214274	9.139437791	8.980989457	9.282915056	9.049785537	9.450071157	8.862254425	9.02032618	9.302783906	8.959496192	9.21447451	9.146113535	8.850866411	9.386195807	9.05274396	8.923387788	9.313242383	8.549988029	9.181655182	8.700894625	8.77419264	8.457615857
8.827633868	8.929445363	9.076111712	8.864729362	7.872795201	8.163297689	7.299865892	9.033313642	8.170768084	7.92329854	8.00410098	7.968789809	8.525234407	8.89711848	8.044303863	8.727340462	8.695211221	8.199318764	7.7198287	8.349289763	7.758844074	7.435737498	6.953554633	7.573002734	7.647607015	7.075095427	8.275941522	8.053912527	8.37736662	8.625421486	8.054184417	8.738515429	8.363013164	8.676402127	7.828335496	8.021153318	8.414330425	8.03204878	8.294749547	8.254963851	7.99588548	8.472575538	8.472710043	8.476631488	8.635190255	7.966380177	8.583144107	8.276412872	7.997307304	7.295287939
8.994435146	9.210854696	9.162101597	8.946427018	7.735697402	7.405929525	8.158608733	8.600190777	8.375573412	7.77077419	7.627539649	7.680728301	7.719448838	8.228515733	7.824679455	8.343190124	8.65239385	8.166431533	7.545895772	8.162187721	7.885396844	7.91989841	7.484744581	7.899454803	8.293837436	8.263867968	8.330812918	8.137152305	8.518763936	8.189648618	8.368097065	8.388787407	8.416245401	8.763392993	8.104948853	8.180443244	8.224573981	8.32975529	8.400445692	8.449096004	8.028919978	8.7524899	8.094497753	7.599518225	8.313973207	7.722350873	8.318542255	7.837287535	8.01781707	7.26572142
8.474726549	8.436091498	8.414158881	8.517877253	8.477642469	8.55697626	8.701397019	8.266922454	8.169333474	8.374084388	8.347859242	8.248576626	8.442161732	8.436460342	8.46074321	8.463858507	8.699807364	8.226245783	8.308566616	8.27200969	7.975868857	8.40892889	8.519271412	8.305116884	8.533565492	8.704483052	8.520891835	8.60688894	7.985424575	8.369607779	8.158032033	8.389032872	8.104523599	8.201162759	8.341826824	8.403162918	8.3916855	8.409768973	7.701201623	8.561856406	8.171286557	8.434002822	8.386244234	8.45452842	8.219658117	8.537747367	8.571434868	8.520753281	8.551312248	8.613801291
8.614363965	8.452271887	8.55678959	8.6826477	8.577333732	8.80346806	8.488340684	8.334928	8.216847862	8.376198364	8.248333838	8.262079586	8.064594185	7.373123329	8.123164917	8.597826053	8.516833605	7.969055766	8.44268621	8.382900671	8.204728444	8.481780588	8.392018444	8.321854392	8.530361546	8.70756991	8.435118949	8.518635992	8.119610328	8.330621646	8.278274521	8.340888663	8.147224241	8.180322456	8.195695974	8.129861318	8.188898112	8.199536092	7.914696363	8.369731079	8.331082448	8.250694558	8.554807023	8.764223922	8.342394949	8.87025739	8.685725276	8.394399834	8.573705168	8.970779291
9.968550662	9.94576337	10.07172036	9.846482848	9.22647249	9.400363243	8.774752364	9.717111511	9.232514	8.539381035	8.597652579	8.672713975	9.201340767	9.535640795	9.122953264	9.538795212	9.636672433	9.53570893	8.559723689	9.087184922	9.196962821	8.608046026	8.705651772	8.638247895	9.213332005	9.098291397	9.382744566	9.179966241	9.579344764	9.509623443	9.326401558	9.817937535	9.635519248	9.12616191	8.883547612	9.348678747	8.970087695	8.912638301	9.369899916	9.060766347	9.133157961	9.830152942	9.474922985	9.011652419	9.86017774	8.924834023	9.562989127	9.097775721	8.687139946	8.269522087
7.676825079	7.833203639	7.562822372	7.829713922	8.148256053	7.884699413	9.0036509	7.581310265	8.445583556	7.946028278	8.237802555	8.414428646	8.333756039	7.941059377	8.441580269	7.620155688	7.526508607	8.07776986	8.230489089	8.021214494	8.111074756	8.455331005	8.418175783	8.260718167	8.544739085	8.469747069	8.011540591	8.739056235	7.999122428	8.124075513	8.284952813	8.094312043	8.090590151	7.951969704	8.465518779	8.167777708	8.234760127	8.493293801	8.012440289	8.620540465	8.459006789	8.146433039	8.037279904	8.259708115	7.739625755	7.91640087	8.384981796	8.437114845	8.471981352	8.584890467
5.358971036	5.804969663	5.766352586	5.661686183	6.066155364	5.787829242	6.085988751	5.344176719	5.845486424	5.271256146	5.812424968	6.09452865	5.895290925	5.450171685	6.153780915	5.605018575	5.520994454	5.700773881	5.692417556	5.483957307	5.206722123	5.806442949	5.823687373	5.642710837	5.799223855	5.664911753	5.919852144	5.932363342	5.270055601	5.649931493	5.423981881	5.524556245	5.436584098	5.490054101	5.757416858	5.652364751	5.833534428	5.940224216	5.657869216	6.117279287	5.566828707	5.481791297	5.702140698	6.296733356	5.927681472	5.734796005	6.076645202	6.047823585	6.06445979	6.007939231
5.653326345	5.009356207	5.37245535	5.843445496	5.885051235	5.654450283	6.644509222	5.427673863	5.937572133	5.543779179	5.397238663	5.65151245	5.700604596	5.683753247	6.032005543	5.078576077	4.885431135	5.594183378	5.665433904	5.434947251	5.861357421	6.159107145	6.163221537	6.281045043	5.853135554	5.574459763	5.128435474	5.522771592	5.516459891	5.131939707	5.718069946	5.260864171	5.414527396	5.767151111	5.996316249	6.229472882	6.111297948	5.335220224	5.9791792	6.26739272	5.740310591	4.726266535	5.600768425	5.660835318	5.442885929	5.403604088	4.767008971	5.780116196	5.708900304	6.067987277
7.161310982	6.96587403	7.044399452	7.295985753	7.193225552	7.221221422	7.837826263	6.557073997	7.105547656	7.017234569	6.902482129	7.141645849	7.124909988	7.142380645	7.340225757	6.712360996	6.588191972	7.043437712	7.27756304	7.014525984	7.118667242	7.375297823	7.385655728	7.452607812	7.701102072	7.591804751	7.315472354	7.302360169	7.069847752	7.179605449	7.299627227	7.334288934	7.198319521	7.247887475	7.214324142	7.646185089	7.331097137	7.098883431	7.582999776	7.743760606	7.42530597	6.775217641	7.117385347	7.255220121	7.060621172	6.869797505	6.666613846	7.150648424	7.467720684	7.728304071
6.292967045	5.989675233	5.997486307	6.252730421	6.55472395	6.496788996	7.198293656	6.239550646	6.503672008	6.651443837	6.637127164	6.653958604	6.727933017	6.583840992	6.99752759	5.995937831	5.82261357	6.836144099	6.679863918	6.179445495	6.793573421	6.827510829	7.100214771	7.141465439	6.808690755	6.50975089	6.25364893	6.862325634	6.358623846	6.38075613	6.352716212	6.494492832	6.32185288	6.555477509	6.517952707	6.909447129	6.713332639	6.642462072	6.809392315	7.215374121	6.933790652	5.893896864	6.420801933	6.605179928	6.223759898	6.331308478	6.114801029	6.755409369	6.662807992	7.170752806
5.877079221	6.108361283	5.795486759	6.640392546	6.689054994	6.377314995	7.19620533	5.92459385	6.614180454	6.350143071	6.461509883	6.510073171	6.75361313	6.54201957	6.923119658	6.124133986	6.267136289	6.775516347	6.418787995	6.037009796	6.639427035	6.983635294	7.220159679	7.115328741	7.108220634	7.162854881	6.103534306	6.907025557	6.41657702	6.379544967	6.757669583	6.459144827	6.575473084	6.364272155	6.474222203	7.017541593	6.672112378	6.670599107	6.721716066	7.135607477	6.837574832	6.276604469	6.18268657	6.514963164	5.989582318	6.040434665	6.026549048	6.54692983	6.407455985	6.848563454
6.626517206	6.97192691	6.823191089	6.788251229	7.774031947	7.332213076	7.892319548	7.106266044	7.282906899	7.525572712	7.439873866	7.377986839	7.467695482	7.319937113	7.642292596	7.147327136	6.843075329	7.540203899	7.67452139	7.229826756	7.520000882	7.630949088	7.995857358	7.801678842	7.761558017	7.772405595	7.630075768	7.783468467	7.577640896	7.379107292	7.447740144	7.380083281	7.716773988	7.140602336	7.629975888	7.870286441	7.437194201	7.580018253	7.692529162	7.862724375	7.475464903	7.50065232	7.219824954	7.543813296	6.993322768	7.208625223	7.629612989	7.931080217	7.544536545	7.86740877
7.516609977	7.450403675	7.57986243	7.105879388	7.236584118	7.090143309	7.502770072	7.42362484	7.04024799	7.210753681	7.137316949	6.975462448	7.26137144	7.453404377	7.452056005	7.368998909	7.527916993	7.474558655	7.101113954	7.243210705	6.896476722	7.192679443	7.514499623	7.381119857	7.636732931	7.355535457	7.437928909	7.506242429	7.496032378	7.275603003	7.216048244	7.363686571	7.585217063	7.403127925	7.094872601	7.38974274	7.284161375	7.211791564	7.452488682	7.637812145	7.266547271	7.468334794	7.145343639	6.977689803	7.236577442	6.809243291	7.432328782	7.260882198	7.019356334	6.827219811
8.212774703	8.103726178	7.967937932	7.949444367	7.64586494	7.410489709	7.934785133	8.00584131	7.556302547	7.433074669	7.454375266	7.408144278	7.654653758	8.034037206	7.801231903	7.863167868	7.883155211	7.875900651	7.456062136	7.57789562	7.412761178	7.729731589	7.979421686	7.767922237	8.139179477	8.21027728	8.220345941	8.091140423	8.040122334	8.046639756	7.789121951	8.123812384	7.989209338	8.018333787	7.751652349	8.18778922	7.882583091	7.810976732	8.225759031	8.128909791	7.850297807	8.126988178	7.741159107	7.484632596	7.766416681	7.32988345	7.798508491	7.813254135	7.538333702	7.720927276
7.814508611	7.927050932	8.221292033	7.815834921	7.8483444	7.477698174	7.996587651	8.11224179	7.742080993	7.671029528	7.493794228	7.59068897	7.567686393	7.999695856	7.839184838	7.794151886	7.749296378	7.798995649	7.730557205	7.419468475	7.546674703	7.622158042	8.088716162	7.815003604	8.103206171	8.063261425	8.235120386	8.084246157	7.942947875	7.922402167	7.800618752	8.205016883	8.104635576	7.256728772	6.561997612	7.134610196	7.256127481	7.180875966	7.541082791	7.042076909	7.289936305	7.561960785	7.792337076	7.582769793	7.990492172	6.997334991	8.070415341	7.90597441	7.756241993	7.665663453
6.364778291	6.923373775	6.805215018	6.417091059	7.373931555	7.155335825	7.770838103	6.279428624	7.144453888	7.046541019	7.075238744	7.081840696	6.888227432	6.647814206	7.351972987	6.310317237	6.150388494	6.93415088	7.106667795	6.755680714	7.097385227	7.446286756	7.444704111	7.618721621	7.544583071	7.382676317	6.745218713	7.422516903	6.776744774	6.859802662	7.222684285	6.631181321	6.983380295	7.001791161	7.602832746	7.487745785	7.125772692	7.337792523	7.18223171	7.496101975	7.231477325	7.157059604	7.280703973	7.048682012	7.110800197	7.240775983	7.42110725	7.5515492	7.329154935	7.020279279
7.897562153	7.971531319	8.091032294	7.502142631	7.820144519	8.170559428	7.662855741	8.834015462	7.24969692	7.874684464	7.69827286	7.254628563	7.404104243	8.398619489	7.589653879	8.747928436	8.176840033	8.017962554	7.817700902	8.042186415	7.588102662	7.704752996	7.397072709	7.531226473	8.163965041	7.937034336	8.831201984	7.943571678	8.482077832	8.534899059	7.771029302	8.309131462	8.770077056	7.607475862	7.084104634	7.672696116	7.591575304	7.575008242	7.704772509	7.866331986	7.446662433	7.965039532	8.369887318	7.809765317	7.984887719	8.494378663	8.046322662	7.424521823	7.2711854	6.571113876
7.03774761	6.959497203	6.87366497	7.020331199	7.553921068	7.464552746	7.60287299	6.854475261	7.394855546	7.7682869	7.600508111	7.581244564	7.377253574	7.321502687	7.726166059	6.604725686	6.860555362	7.270091414	7.687586994	6.956109955	7.61512137	7.429924958	7.789242917	7.657642209	7.465678747	7.766681901	6.885096394	7.57931547	6.983270568	6.949353637	7.058309053	6.783447611	7.21451376	6.854186876	7.10192805	7.309454215	7.068091646	7.22023679	7.019101525	7.420205262	7.224506399	7.136259986	7.492939093	7.601520244	7.120469091	7.263180949	7.533864363	7.577456103	7.713857343	8.052433775
7.354778626	6.65205216	7.113303507	7.243912997	7.205303388	7.103073526	7.278506343	6.52595636	7.047381817	7.31490079	7.204710965	7.348682006	7.448297754	6.802334889	7.220010007	6.444168687	6.520144773	7.090795339	7.106251113	6.635191109	7.038118621	7.109883495	7.745600728	7.481595996	6.941145588	7.157447951	6.334818248	6.987294022	6.712197217	6.684677963	6.789163869	6.575240944	6.74490843	6.696255385	7.184998433	7.278593593	6.922722614	7.007066773	6.857430407	7.022167309	6.782954595	6.970980862	6.9728916	7.222154945	6.855001108	6.672540812	7.093240941	7.367972583	7.146894626	7.747785051
7.531373254	7.784521946	7.669891334	7.709036448	8.324174758	8.273145909	8.590792696	7.35707194	8.103914039	8.476852132	8.322908501	8.465866159	8.077399741	7.658451508	8.174228864	7.197578787	7.317050939	7.819883823	8.156828067	7.678493515	8.210299155	8.206140833	8.45024259	8.221033552	8.043883803	8.343638272	7.401837778	8.161907472	7.470097847	7.560389976	7.901179332	7.554622439	7.570189153	7.554251598	8.106262807	8.061523505	7.838437724	8.063765356	7.797662012	7.888454632	7.61716484	7.712763078	7.027910685	8.574825575	7.94383302	7.921463965	8.45297101	8.425422358	8.549516297	8.999514156
7.344025533	7.484842057	7.575353322	7.546585629	7.805083586	7.598562726	8.22989068	7.36893928	7.710204817	7.931965255	7.70667946	7.797203533	7.916561833	7.650303164	7.978260833	7.224508538	7.22772321	7.826739026	7.641576972	7.576643487	7.471703771	7.826883632	8.121250693	8.154532349	8.141406041	8.356373071	7.779346543	8.116385637	7.526071283	7.57921374	7.635301651	7.660521951	7.682625378	7.529738035	7.665142516	7.893894725	7.652584564	7.882518736	7.490397856	7.944737577	7.562493543	7.697210101	7.375648989	7.84742759	7.28839854	7.537259405	7.812079113	7.990479658	7.933649868	8.26847996
4.830192485	5.07089098	5.110636934	5.516976595	5.649293178	5.039038959	6.967214307	4.528949602	6.028783499	5.263954343	5.434576555	5.400244279	5.580691907	4.825095909	4.122282221	4.850339558	4.850127473	5.365835806	5.359054351	5.316488902	5.449221663	6.338996466	5.487680473	6.443981776	5.941044497	5.71530488	5.170177162	5.304799078	5.112072957	5.103161286	5.71073335	5.224210708	5.379339335	5.418982951	6.100377196	6.063629398	5.781593412	5.51085118	5.223094491	5.448643936	5.607833605	5.646977044	5.306340355	5.318758577	4.855348606	5.863959921	5.533261587	5.858337836	5.46050573	5.29632784
4.041859643	4.435327095	4.314715662	4.484247478	4.504504965	4.1568791	5.39076114	4.282808394	4.655285767	4.361176719	4.370010219	4.301903678	4.467694736	4.051132139	3.871738279	4.333198807	4.35564263	4.612746435	4.319963033	4.273532617	4.336694099	4.857249038	4.207615829	5.03749073	4.724393877	4.558588179	4.742517816	4.404031353	4.324384582	4.369843475	4.722355137	4.359619706	4.601801125	4.438070475	4.75487274	5.013796135	4.640908788	4.540659111	4.348716798	4.419787423	4.499766403	4.737953729	4.269055239	4.26106221	4.13393047	4.39031278	4.568201713	4.651330299	4.364415088	4.327658368
8.871698716	8.277675419	8.086030352	8.085286789	9.21598649	8.110409274	8.111867309	8.755746239	7.780329567	8.463203323	8.127742947	7.673445948	8.66585399	7.623140721	7.884800554	9.396623136	9.038213766	7.939229385	8.623457311	8.632444206	7.816088604	8.584202162	7.787936484	8.372388801	9.301231476	9.231892563	9.801839188	9.237515606	8.785874101	9.397217639	8.693417382	9.53706741	8.765400495	8.540672673	8.181952837	8.042306618	8.417455029	8.215666748	7.703706049	8.20082018	8.24786391	8.271533594	8.642931869	8.042965355	7.93549535	8.71115674	7.765802154	8.584402857	7.790040085	8.063564991
9.301777312	9.196084695	9.31561349	9.227525489	8.903065125	8.880848351	8.132172283	9.232885014	8.378728578	8.574535133	8.416069319	8.239178596	8.580645381	8.75800416	8.602138424	9.193598752	9.052141085	9.289927629	8.472138398	8.703587894	8.754585453	8.11560568	8.391973405	8.130459167	8.633504618	8.871408379	9.105734744	8.878225275	9.325602122	8.996608279	8.905522028	9.002392042	9.257371889	8.926256303	8.343060082	8.855204503	8.649886275	8.59404425	8.830389251	8.782034193	8.631319475	9.24310252	9.168194357	9.005954756	9.092814948	8.850027963	8.865092346	8.656838846	8.477560118	8.632377021
8.149137546	7.898342824	8.363478334	8.092544957	8.01927931	7.956468303	8.25455268	8.091990141	7.989176695	7.924740945	7.988115665	7.945667615	7.959062613	7.017502425	7.949963019	8.219623591	8.258585187	8.353301634	8.047718039	8.018039902	8.282862151	8.100362562	7.950996231	8.087593068	8.303927313	8.443182523	8.254868551	8.266447837	8.2351625	8.191433586	8.303466654	8.359974043	8.329615837	8.454297765	8.10192706	8.400014345	8.161797885	8.025932086	8.404785666	8.518344784	8.196368894	8.752519261	7.791838842	7.917284457	7.938186131	7.785905838	8.188397087	7.934442911	7.896824016	7.554516471
9.293356266	9.33727686	9.346090318	9.306273837	8.810120295	8.797980288	8.599062272	9.210358632	8.564303292	8.331801448	8.268575487	8.116114955	8.760203977	8.972529809	8.625441236	9.19217976	9.147484279	9.319579409	8.341610659	8.569957776	8.584614873	8.346315259	8.343964728	8.372545987	8.375998042	8.428729862	8.969784228	8.738333679	9.236929882	8.909543897	8.474932044	9.052624296	9.256937426	8.739696888	8.53839318	9.029995527	8.908726423	8.664714801	9.156183319	8.86487707	8.889703617	9.457008613	9.085140022	8.925308186	9.017190872	8.86157066	8.770949938	8.801401639	8.283761224	7.941646174
9.82512038	9.836308275	9.909157037	9.867805151	9.002577546	9.237476485	8.493028018	9.557572857	8.984783215	8.352593224	8.59525368	8.742069357	9.161357559	9.27444776	9.114385626	9.582457068	9.751287828	9.642841537	8.713029322	9.262863446	8.6825876	8.709155439	8.26591421	8.486346171	8.965757868	8.848867493	9.472451832	9.269226772	9.535834464	9.333218482	9.094896267	9.478463426	9.541351389	9.13958029	9.052923194	9.071639568	9.212922614	9.342044512	9.153329704	9.308592956	9.423872878	9.430064496	9.407216234	9.39014264	9.739063768	9.405242385	9.237118258	8.980275685	8.628968573	8.473423519
5.140966517	5.160669962	5.018289822	5.62068114	5.470866299	5.030729112	6.679846907	5.070450977	6.436152581	5.314414163	5.834808988	5.88058514	5.587221944	4.957644067	5.842300128	5.36108407	5.560876763	5.603793128	5.381891197	5.071722849	6.203917758	5.93151337	5.26914672	6.467543054	6.164544671	6.162191859	5.137712658	5.155393667	5.499297096	5.434735108	6.075097836	5.108009005	5.340405471	5.877763076	6.292405243	5.694818258	5.803726082	5.628926434	5.711299957	5.927437561	5.258537569	5.83760696	4.988136306	5.016931862	4.774254164	5.069363043	5.708928399	5.790722939	5.817181445	5.1647799
7.724625445	7.497910932	7.586476962	7.816208617	7.915085887	7.716524284	8.327528037	6.95277913	7.755553839	7.700995043	7.437425353	7.482591275	7.54805728	7.453407344	7.968130555	7.346819969	8.091300859	7.5329262	7.796801837	7.900990187	7.805316546	8.220232539	8.047330851	8.45099526	8.228039928	7.827563839	7.468606873	8.014543323	7.588713039	7.564522083	7.882474525	8.096927809	7.543465447	7.709511565	7.975270654	7.937410735	7.68421793	7.526281742	7.791372996	8.16694046	8.165903842	6.796591853	7.51906479	7.711961944	7.359947269	7.684179142	7.269077168	7.928645366	8.101288888	8.518905335
7.885195964	7.023458911	7.39616055	7.349026652	6.372132987	6.454132929	7.00433717	7.864968471	6.774996224	6.314019921	6.43141276	6.251409737	6.59757271	7.401498924	6.457644824	7.817586353	7.542380817	6.936632311	6.363731466	6.7951374	6.917686934	6.737439875	6.460648137	6.662651732	7.270500808	6.591940425	7.79537088	6.559424603	7.339090071	7.287079983	6.699939152	7.875025945	7.33091696	7.165415414	6.296885597	7.275297284	6.880770699	6.531384618	7.539951256	6.89391086	6.88368616	6.392053477	6.689689896	6.666013801	7.096988222	6.222600745	6.178019309	6.345304157	6.184145722	5.375835608
6.922770364	7.1020833	6.939887333	7.215123845	7.42380775	7.049301372	7.973920955	6.561075884	7.344887546	7.536569868	7.354192422	7.326113581	7.464001132	6.983975451	7.530952459	6.748051297	6.804379026	7.224273742	7.43762244	7.146651561	7.369193328	7.702382012	8.282616644	7.751328276	7.963207826	7.96131764	7.436484675	7.836675602	7.18852179	7.259354391	7.40961021	7.375508026	7.363857746	7.266280741	7.485331389	7.598936807	7.438815756	7.432736955	7.529407737	7.910485946	7.446008049	6.875732413	7.145764569	7.426392932	6.723166246	7.033788203	7.426766461	7.35090752	7.429004137	7.775054043
6.08144961	6.539195017	6.384001474	6.546602633	6.692051088	6.395391858	7.305865355	6.063704029	6.986561076	6.8129739	6.645214033	6.714170144	6.597312066	6.358624336	6.805000283	6.235377125	6.358311826	6.540369136	6.695899912	6.692203941	6.924471685	7.153859246	7.640648805	7.205374283	7.182079507	7.158418999	6.721720547	6.776417095	6.607668032	6.843641829	6.953461437	6.778117051	6.684123681	7.016463574	7.045926317	6.953389545	6.87755309	6.872695925	7.01949348	7.225287458	6.955745254	6.853149937	6.426386438	6.453428313	6.066003168	6.372953668	6.910013422	6.915823677	6.817562704	7.244515014
6.773567281	6.579321107	6.784565595	6.889933208	6.924920108	6.840924164	7.218932981	6.394936271	7.048974092	6.94052284	6.822751259	6.830746195	6.697443098	6.509949561	6.880264913	6.666069683	6.478126597	6.685290827	6.890319694	6.738993705	6.933921661	7.217167457	7.478522894	7.271782466	7.269747091	7.419117704	6.938253547	7.160982251	6.513406737	6.611553116	7.030342884	6.710794829	6.874285015	6.791967984	6.799835277	7.101307494	6.796764873	7.010266176	6.922616263	7.223733924	6.927458368	6.888733094	6.930383336	6.986543714	6.401050233	6.684033462	7.081519394	6.799430704	7.130437503	7.333415187
7.17187378	7.264112672	7.048032309	7.631347038	8.053264196	7.680854502	8.376609697	7.249794129	7.823583124	7.997191046	7.954815945	8.021334492	8.062133308	7.495375791	8.098369274	6.998327227	7.050076974	7.696922242	7.964458235	7.621161046	7.715501662	7.953240837	8.189090872	8.149808445	7.84948456	8.1911443	7.500184312	7.829185905	7.219816577	7.455304226	7.545770006	7.302999407	7.326314568	7.562818451	7.900623686	7.839566902	7.608280415	7.649032811	7.206239552	7.936436767	7.573618071	7.546414709	7.595912264	7.872963123	7.252094013	7.608969984	8.171347472	8.133369077	8.141451562	8.329173359
6.434933147	6.597338055	6.77145782	7.002058629	7.194606372	6.951987898	7.344659481	6.458315473	7.067165516	6.903555906	6.865737871	7.048122697	7.196978191	5.806699421	7.212342065	6.444594882	6.26660739	6.884918702	6.993019959	6.774127167	6.92713258	7.288812774	7.484071763	7.357283315	7.240945402	7.690677186	6.866873672	7.494087761	6.573461493	6.808441148	7.006068139	6.613110371	6.734275142	7.023444434	7.148839228	7.21030094	7.201042164	7.193195698	7.00782684	7.290202562	7.15737298	7.001301797	6.956226754	7.09849071	6.518615513	7.050343939	7.375583928	7.181795262	7.352407477	7.404842612
10.16137507	10.20597669	10.06382364	9.842874996	9.999247924	10.2131076	9.350069342	9.939404157	9.704444561	9.429483899	9.417897364	9.216134161	9.544122939	9.673340653	9.420436331	10.36203458	10.11290614	9.989375255	9.813092645	10.00043509	9.675283111	9.873398826	9.333473372	9.359423228	9.767944525	9.779731501	10.21409562	9.945090287	9.95179584	10.31178063	9.850573818	10.23968837	9.819150141	9.967159285	9.769272539	9.873719072	9.809241673	9.993281858	9.538123789	9.791020772	10.02757726	9.950395173	10.1563584	9.926965248	9.846290634	9.828100084	9.700066748	9.828710838	9.240189597	9.025841156
9.68771474	9.56309385	9.721774988	9.70388984	8.722112632	8.946249422	8.096101155	9.810940452	9.004569104	8.266240678	8.670560039	8.739113002	9.182210993	9.389025702	8.652851904	9.878653641	9.843617776	9.388807228	8.971248761	9.484759369	8.751064964	8.796700148	8.137393974	8.302567292	8.974789476	8.73658866	9.298600263	9.027349765	9.739634253	9.342401198	9.41544052	9.642901474	9.654850873	9.927913494	8.842112556	8.994717689	9.52537481	9.309927348	9.546949401	9.341972996	9.569149251	9.743822564	9.332592019	9.26559216	9.436182523	8.988495477	9.080207011	8.789458402	8.374872584	7.885449695
6.959794663	7.140222231	7.06207439	7.041625886	7.250026785	7.339739769	7.72839932	6.921527057	7.352616631	6.734440675	7.183134094	7.409500647	7.698911214	6.867693812	7.757454298	7.025908946	6.783995416	7.135085962	7.113676475	7.121015185	6.897766186	7.203012825	7.52184146	7.197265981	7.397264592	6.934240815	7.259001404	7.380256657	6.947866246	7.123503276	7.124707889	7.048830528	7.162086995	6.970424142	7.228844454	7.024636619	7.463484007	7.418499478	7.122057004	7.655070405	7.354648616	7.117989725	7.21254132	7.61071307	7.292560657	7.292662975	7.330653421	7.461171691	7.581968852	7.299293764
6.327902761	5.864530549	6.082351096	6.611699723	6.340457003	6.323736942	6.517133583	5.575578929	6.314222967	6.196220353	5.982946516	6.390316827	6.289560812	6.154033821	6.592845461	5.347667349	5.729085415	6.071877758	6.333910869	5.997899159	6.239828424	6.371690511	6.443932294	6.338041352	6.439513653	5.955739441	5.941209787	5.888489836	5.72298475	5.956424551	6.102838617	6.047520075	5.884447362	5.932396439	6.727216804	6.158653608	6.253935933	5.517458229	6.209994701	6.624452143	6.253924199	5.431548974	6.317049209	6.502325821	6.270569309	6.076544626	5.564197595	6.442055003	6.509757559	6.823741825
6.442576378	5.969694084	6.17685736	6.755014044	7.471195584	7.042493834	7.271490848	6.485643753	6.811429898	7.311824789	7.054368738	7.364144424	7.171937499	6.931380743	7.250433227	6.29336397	5.58594815	6.7438201	7.376566552	6.855658335	6.899292287	6.916189851	7.263973127	7.520635808	6.664214855	6.653340033	6.845947616	6.823678203	6.762050406	6.845326822	6.698707701	6.439599391	6.562636967	6.6804083	6.713150706	7.146530601	6.937850839	6.553204328	6.97406953	7.104544534	7.096347482	5.883121952	6.954829794	7.302630202	6.925857421	6.862679726	6.686978393	7.51422271	7.366147145	7.735559076
6.78826744	6.952873257	6.67957548	6.930966898	7.406151499	7.329989822	7.604463216	6.830649952	6.974094507	7.36705881	7.277272025	7.263602813	7.137030293	7.302197583	7.370577616	6.693925554	6.493232208	7.161006697	7.41243184	7.165063707	7.156133108	7.368111298	7.479950774	7.536124102	7.270985001	7.453014624	7.133508098	7.312986878	7.051772608	7.389125349	6.891281293	7.210477413	7.0874544	7.150485245	7.027383473	7.251255035	7.237782593	7.193230626	7.414536844	7.612896458	7.277432126	6.670926518	7.346902772	7.549396125	7.083116371	7.368905445	7.086180851	7.371364966	7.711990292	7.721412012
7.17668525	6.979703131	7.105733523	6.871048957	6.076087732	6.162393241	6.317942077	7.209999703	6.159941051	6.084203541	6.167184219	5.823273943	6.158649089	6.882619433	6.040327917	7.324865916	7.153764716	6.24984337	6.175040538	6.468357876	6.135904715	6.314420295	6.102230797	6.23733957	6.361980772	6.311828719	6.732071517	6.185537084	6.942750054	6.781370463	6.278066051	7.074042226	6.718918388	6.833133699	6.223188287	6.672084981	6.53490411	6.720946793	6.754394708	6.846085205	6.668577055	6.52782662	6.442656071	6.19363876	6.273942563	5.948285987	6.008457945	6.144307019	5.954453209	5.463780997
8.217490881	8.263028309	8.174403013	7.899505598	7.764991115	8.040709754	7.704861565	8.833623251	7.697901817	7.922477735	7.957234695	7.560029741	8.045336899	8.440218154	7.978925362	8.853341568	8.615880166	7.870573208	7.885583945	8.132916158	7.766728065	8.073347592	8.037616228	7.826297789	8.372848716	8.127278723	8.434784086	8.119698672	7.704013435	8.334676684	7.806260214	8.306281912	8.029980372	7.575987752	7.662727287	7.715900654	7.786115591	8.052517261	7.74552521	7.761737131	8.052810192	7.570228748	8.280315735	8.205312059	8.091833522	8.481824596	7.707907928	7.872655757	7.522702481	7.099331637
9.482991591	9.008733452	9.054380336	8.909832428	8.795555425	8.986607571	8.347691949	9.404082866	8.588997734	8.917374548	8.955353817	8.709899058	8.972477714	9.336779257	8.715696895	9.608985305	8.9534805	9.122263038	9.126990554	8.770378465	9.221023421	8.809916554	8.617893815	8.333045801	8.472444215	8.615869572	8.403757016	8.220969869	8.652789653	8.345396019	8.319697858	8.370350081	8.691889636	8.613776072	8.435317042	8.801882902	8.272150034	8.5754703	8.743060426	8.423777498	8.666858611	8.962771383	9.167847273	8.703484813	8.621945141	8.853368618	8.587076646	8.978718016	8.470041252	9.067318942
10.05839681	9.759040799	9.589695161	9.534617003	9.473900364	9.597565551	8.899027851	10.10555479	9.395239595	9.487427818	9.433638977	9.002644605	9.50747503	9.834769431	9.298679579	10.25312027	9.663264748	9.764612294	9.607355677	9.356943185	9.801682477	9.613198976	9.227144792	8.914637225	9.249233211	9.322530874	9.569308167	9.100739279	9.411833382	9.239455873	9.051618359	9.23378945	9.465425115	9.245804057	8.809901303	9.406187923	9.043007065	9.108466809	9.391637997	9.032330709	9.251756896	9.5713589	9.81626682	9.298321269	9.303967481	9.594628286	9.139961664	9.374358167	8.786850938	8.887705576
8.477496174	8.450789461	8.326212445	8.295826672	8.100297982	7.844298687	7.984174016	8.344602713	7.920558082	7.964671581	8.018663191	7.985568686	8.330189583	8.249689957	7.984850553	8.575318785	8.523553279	8.507572713	8.133229993	8.125410277	8.419452805	8.132064206	8.208312623	8.00311303	8.356478513	8.358946878	8.557079176	8.079493096	8.226046385	8.089227125	8.148824323	8.13480188	8.325996594	8.054158831	7.920765818	8.064833088	7.920147353	8.019371779	8.060324935	7.885709017	7.749536559	8.304137751	6.687698544	7.970350344	7.959645045	7.919950693	8.041468307	7.859106006	7.861680575	8.069955681
8.922166223	8.819903917	8.639543238	8.53688216	8.748857532	8.677752178	8.465649923	9.236592973	8.235891048	8.875352559	8.676388567	8.424839724	9.000576746	8.888048601	8.418241115	9.34966276	8.737252659	8.168022618	8.834021704	8.335682076	8.19078392	8.591981295	8.226411014	8.347754108	8.7478391	8.804273426	8.951419213	8.675980822	8.054132263	8.60138648	8.223140785	8.76392994	8.104388161	8.363109065	8.309390912	8.35856718	8.324078704	8.297860265	7.818720072	8.204342272	8.122559816	8.358042803	8.994205713	8.827411247	8.62427727	8.896588604	8.621524004	8.853282001	8.48764061	8.540870605
8.508393635	7.926428589	8.062578132	8.007996876	8.284747224	7.827102396	7.843851821	8.689265549	7.679986045	8.346758202	8.133102876	8.043922724	8.407652583	7.551444777	7.999422753	8.781652953	8.168901924	7.670839989	8.329982009	8.003419407	7.803524078	7.98021754	7.878555041	7.798848164	7.905037583	7.983541047	8.043454864	7.987764004	7.626628234	8.089599384	7.908827819	8.404687801	7.845874292	7.854741612	7.544437241	7.744994894	7.851142849	7.706240488	7.368496706	7.736808818	7.919741142	7.862728232	8.285783028	7.830758787	7.584562223	8.186314817	7.873292698	8.059295893	7.59610474	8.125705942
10.64066099	10.20481606	10.28083224	10.30460473	9.717579648	9.740677058	9.236702645	10.46312833	9.913876327	9.640452324	9.380568022	9.418974985	10.41866103	10.32155498	9.838356648	10.68656902	10.47928221	10.36626316	9.959705906	10.24075199	10.04834739	9.873331726	9.236668224	9.165174441	9.673264463	10.04372476	10.17079703	9.640418686	10.07608846	10.01764323	9.728634252	10.039218	10.13077523	10.14542893	9.60408118	9.840882615	10.06587173	9.97600466	10.17516586	9.940595475	10.13927102	10.39953162	10.25162563	9.918237422	10.23955322	9.61238691	9.70819821	9.748643016	8.686511032	7.846923907
11.10177381	10.95553633	10.76049145	10.71393787	10.26445133	10.36391301	9.555797384	10.91619655	10.44807922	10.05701884	10.05012569	10.06640653	10.66657379	10.79552745	10.37958901	10.89188191	10.86288921	10.76550239	10.49379054	10.72012776	10.34047198	10.24988679	9.119235259	9.441842856	9.902541371	9.627222622	10.59352052	10.05822216	10.57813821	10.45674817	10.229852	10.52389258	10.71204416	10.75463773	9.913154193	10.2791221	10.63097688	10.45667855	10.26048163	10.43337987	10.50264905	10.7744325	10.59424165	10.61746925	10.74209282	10.76555587	10.18915333	10.06736438	9.374397301	7.664797559
8.014061688	7.170470904	7.642226048	7.418365936	6.640765434	6.97027418	7.007601752	7.756620459	7.017696008	6.554665485	6.166128987	6.502318453	7.153400295	7.763090622	7.183257045	7.703656692	7.686999707	7.369983636	6.631619432	7.08465905	7.3026979	6.924069154	6.486237612	6.972257045	7.064284734	6.733005372	7.299370681	6.728976936	7.287629674	7.245674299	7.034511923	7.590646581	7.386591736	6.808889278	6.690620989	7.069508985	6.874645737	6.422159326	7.158509433	7.154576511	7.188769626	6.271669491	7.330023935	6.479034904	7.405831354	6.688647047	6.223937917	6.775595674	6.468422557	6.362655959
7.801331091	7.323997566	6.83203652	7.008728461	7.572559567	7.005019314	7.213014327	7.728360895	7.1057269	7.364994744	7.606203281	7.291419274	7.951184679	7.837566586	7.531361066	7.902031587	7.397195434	7.760473424	7.507260395	7.067535989	7.990436406	7.170522725	7.584151758	7.487588418	7.032231643	7.087220067	7.112100962	7.016419406	7.766057338	6.835679855	7.176559827	6.894406312	7.982061337	7.089004764	6.867643945	7.36987208	7.131205641	6.908555216	7.655183861	7.278744747	7.082779644	7.635130679	7.490277818	7.202977051	7.012168579	7.136713705	6.893000575	7.277694427	7.202215808	7.950449921
5.189665514	5.238692128	5.147305648	5.462613309	5.688513404	5.653141147	6.130495739	5.330281697	5.950153712	5.719909222	5.641134075	5.580710791	5.636789317	5.354326444	5.708604916	5.448699199	5.37758642	5.429318624	5.834931954	5.62646548	6.069427237	5.956628795	6.284907363	6.311398672	6.119709618	5.83696978	5.256166964	5.733812097	5.280366468	5.569163489	6.074291641	5.324999136	5.39095976	5.661877977	5.765876592	5.810980868	5.899071739	5.569381079	5.902761407	6.054580602	6.041369582	5.551441876	5.468020836	5.715476702	5.37948966	5.471329311	5.867622214	5.71476276	5.71950288	5.873958722
8.712847776	9.110841679	8.913223097	8.495783628	7.935615477	8.206509818	7.57148698	8.826732972	7.866374134	7.484399205	7.783734783	7.499451532	8.467538689	8.881242783	8.086380923	8.229013691	8.111692651	8.059513726	7.527107112	7.552244173	8.056977939	7.430527404	7.799151452	7.683861424	7.53305422	7.404447361	7.4641935	7.709470605	8.159736097	8.246750182	7.722657347	8.127868495	8.067285159	8.12259324	8.073726804	8.018203036	7.378753519	8.200412961	7.997714894	7.64737357	8.158166298	8.221695079	8.621030965	7.846059252	8.496384122	7.783652846	8.126489365	8.089274145	7.530304982	7.24895015
9.225035165	9.094210103	9.449003508	9.262995026	7.686609541	8.120578306	7.252695422	9.076596105	8.166908223	7.576387502	7.67666631	7.751946098	7.989799115	8.858402053	7.92366561	9.29403408	9.407623281	8.171241129	8.004218335	8.845778419	7.850975979	8.181067587	7.484322052	7.877897213	8.72815649	8.567305326	8.791579268	8.304536941	8.490602507	8.851955025	8.395131037	9.224281866	8.531706678	8.861473377	8.10327159	8.052995514	8.295262974	8.749922334	8.403743123	8.485696133	8.743899427	8.637464686	8.643805286	8.272599305	9.071900087	7.758520429	8.736204896	7.79928894	7.576873554	7.136073139
9.74662669	9.393194201	9.395509392	9.18943291	9.347260965	9.157158269	8.758074462	9.698332226	8.978181505	9.325648119	9.197665628	8.87852654	9.552568402	9.785322984	9.110982106	10.04361904	9.764672862	9.614712345	9.641056819	9.451984022	9.607543452	9.579748616	8.798525504	8.994121195	8.59891425	8.675046192	8.694521124	8.657105638	9.06166185	8.656072803	8.896904872	8.814932363	9.163632467	8.982651267	8.960426833	9.279572477	8.999079456	9.365275	9.562486882	8.924641112	9.321271326	9.837039154	9.521176537	9.253358089	9.365010537	9.611067469	8.940962913	9.125438417	8.555804919	9.059120349
9.615874197	9.381493611	9.250218127	9.304770133	9.331454041	9.20073834	8.40978021	9.379948757	8.709920629	9.152952001	9.138921836	8.92132662	9.660543144	9.418961335	9.073116056	9.648685548	9.250148219	9.233812908	9.412537267	9.025571383	9.001667678	8.991708927	8.644757948	8.58535715	8.431751499	8.629507453	8.816857393	8.643149205	8.792870205	8.658826806	8.573868366	8.741982266	8.828784699	8.87046363	8.415015716	8.903330952	8.676535047	8.758555582	9.053885772	8.30047311	8.813649147	9.388584495	7.487998279	9.344242603	9.266138031	9.281022622	8.855826163	9.051488325	8.578042786	8.782692766
10.42032777	10.28799861	10.49349465	10.51520802	9.763782779	9.64736979	9.118800047	10.48285151	10.0678624	9.489408241	9.58479907	9.399093879	10.29966957	10.40974435	10.07012321	10.64800381	10.80403226	10.29911544	9.998651591	10.79032737	10.23137165	10.0472494	9.089198946	9.965162497	10.04071856	9.780770024	10.34888084	10.01912369	10.49209453	10.37144373	10.18028573	10.61023214	10.46125274	10.34971237	9.825041518	10.24573968	10.01898524	10.2061584	10.02377362	10.03718037	10.23930046	10.61010828	10.13273181	10.09907581	10.54088626	9.62698305	10.01046927	9.511929038	9.050888893	8.864580963
7.634110128	7.283353055	7.602985241	7.675959765	7.295672588	7.171753018	7.271904367	7.814241759	7.299262065	7.37484363	7.194781226	7.4422914	6.997867067	6.18793081	7.050281143	7.905224457	7.701319353	7.331609793	7.418947288	7.369800056	7.468140626	7.401714163	7.560121793	7.343606309	7.417094685	7.814118217	7.568249194	7.483654555	7.614210609	7.21177895	7.619744242	7.602484678	7.673973732	7.544437848	7.34379345	7.531847175	7.49765425	7.505258991	7.351929575	7.707105781	7.490617462	7.466047674	7.310688714	7.47256645	7.42395741	7.200325288	7.54371451	7.192073083	7.445529561	7.835075647
7.726363708	7.615251764	7.811163575	7.679689967	7.361270287	7.205631728	7.654095176	7.972634475	7.410197017	7.478529165	7.153399298	7.352789697	7.5272134	7.65853133	7.549660097	8.154703489	8.076338206	7.771202878	7.439639504	7.508261469	7.354749113	7.563550097	7.51714021	7.20196716	7.559384462	7.844940045	7.941558859	7.752025712	7.756472292	7.428415975	7.589655743	7.875435181	7.869812994	7.630236205	7.522305187	7.595864251	7.714922693	7.500903887	7.733006252	7.784750227	7.745395969	7.937250705	7.256986558	7.549179176	7.456440728	7.591433685	7.609477416	7.385936347	7.309883093	7.461507296
8.520309481	8.509088888	8.795970436	8.790884825	8.58807798	8.477179119	8.802401048	8.631105374	8.449963348	8.815605075	8.599732744	8.746527846	8.353539361	8.125557661	8.440255433	8.619732704	8.388143112	8.45167834	8.588855368	8.432965859	8.23529966	8.631941051	8.773170322	8.38109164	8.773795977	9.201635069	8.823611052	8.923905378	8.670663071	8.737888286	8.426947024	8.797325155	8.870714718	8.368781274	8.697761546	8.600062526	8.705864347	8.701945896	8.691653639	8.849063278	8.700211193	8.84326298	8.596947325	8.820709738	8.705438753	8.864353854	8.791656601	8.59043643	8.868395887	8.912206092
7.983216713	7.611373572	7.768666456	7.814629682	7.475598908	7.418320402	7.760882287	7.794875325	7.41974257	6.98118459	7.354021314	7.501185894	7.821913698	7.779185503	7.787137497	7.68987852	7.631179299	7.608964514	7.28424902	7.379176017	7.28862886	7.177850118	7.377200571	7.132892307	7.583213652	7.127860738	7.51695674	7.692830225	7.697370309	7.682029458	7.372088866	7.900389781	7.639290418	7.354862756	7.240122542	7.195056819	7.451969952	7.471764131	7.122093555	7.631829079	7.370492369	7.628449066	7.364445775	7.670910816	7.587965984	7.46950802	7.648528912	7.468066323	7.424240762	7.457800579
6.279108006	5.36638941	6.293210168	6.143407536	5.930737995	5.505336506	6.778770914	5.4350938	6.090739757	5.591037724	5.374530678	5.631300126	5.848161281	5.588599373	6.156117902	5.313079556	5.188954587	5.860311209	5.754444228	5.549466787	6.074865769	6.247887208	6.096344858	6.273470186	6.445972132	6.15538404	5.930967213	5.790201599	5.552043358	5.489867243	5.968711101	5.709537503	5.919373728	5.570667302	6.23705941	6.120879616	5.845109767	5.397982499	6.361853999	6.623122363	5.862664566	5.340038046	5.658695045	5.847974835	5.805685117	5.871182582	5.57197477	6.083578038	6.303452885	6.355177971
8.099116538	8.23171285	8.299001902	8.226523937	7.891947834	7.837999833	7.757671585	8.497953576	7.781493999	7.70882734	7.873907738	7.764029005	8.016924107	8.426628852	8.108357878	8.429459766	8.437264176	8.215403487	7.949829157	8.055213259	7.973742868	7.905209322	7.868305504	7.859562939	8.203517423	7.941560647	8.282099552	8.178643923	8.503532949	8.355498578	8.166676552	8.742805988	8.646943587	8.171974941	7.575050838	8.187253263	8.016455904	7.915234769	8.425298886	8.159988753	7.955501447	8.248726549	7.92813459	8.034066051	8.231306801	7.903385854	7.96558259	7.775994151	7.853186708	7.78628786
9.830455147	9.081117841	9.356591067	9.302014525	8.914264336	8.639113779	8.526061688	9.590692414	9.415861128	9.041532791	9.000340675	8.980752417	9.355456847	9.54135441	9.294863086	9.643155615	9.501893629	9.999594649	9.317488544	9.086929761	10.09278344	8.935241059	9.410189105	8.747059591	9.092868467	9.31653288	9.5701156	9.187630759	10.470972	9.279558322	10.18684336	9.36930879	10.3508829	9.886102565	9.083068529	10.14005209	9.971737948	9.516841341	10.39122425	9.505789182	9.710485982	10.5269282	9.518000627	9.371499625	9.822373409	8.727325342	9.093185975	9.092654367	8.983263764	9.374604203
7.28424028	7.517480903	7.446312703	7.657633795	7.87340061	7.643318894	8.368097886	6.982942079	7.614382991	7.954257842	7.799989058	7.735328079	7.517214578	7.446346606	7.874426993	6.938149194	6.93708878	7.518614663	7.816257153	7.706212256	7.758255088	8.177691988	8.25294053	8.154266014	8.219562057	8.301715425	7.557857647	8.173677719	7.738817574	7.666395102	7.947284518	7.71411119	7.87836253	7.562818814	7.730968842	7.787023608	7.813682785	7.871401034	8.072370873	7.982134806	7.89831102	7.600031901	7.526787695	7.744741685	7.263589135	7.640030738	8.029347739	7.932886843	7.973620819	8.025707121
8.700910835	8.881476189	8.779028836	8.461097859	8.117197423	8.142870453	7.868475097	8.560454137	7.913515974	7.897247513	7.96755606	7.77881521	8.102903604	8.328352854	7.864193628	8.677385523	8.534434835	7.8652394	8.092214546	8.187194896	7.952298019	7.920051972	7.925024931	7.904613636	8.245602403	8.14592017	8.592489977	8.451073315	8.274126624	8.661834443	8.195792539	8.796675449	8.307320741	8.549739822	8.043281189	8.140783133	8.321713949	8.128711591	8.293654703	8.463411407	8.252323888	8.378857279	8.418308435	8.161173621	8.440801682	8.205094447	8.325425424	8.185812681	7.747875501	7.988440366
10.15603278	10.19707449	10.08586451	9.449402798	8.813859704	8.79926028	8.658322015	10.26599616	9.262323925	8.78475951	8.89547131	8.71564006	9.330975049	9.722470931	9.100066371	10.03224795	10.13026707	9.336442624	9.082351104	9.475926681	8.72978195	8.998251788	7.983987848	8.845189557	9.212838646	9.186595525	9.792273793	9.235432617	9.402344994	9.624659387	9.053160619	10.04754396	9.307310855	9.969918442	9.106626501	9.378501791	9.952957438	9.570511374	9.199543913	9.577541228	9.571357145	9.55209477	9.632531538	9.099582671	9.616523346	8.906691116	9.447324606	9.022942962	8.538756915	7.919788888
10.12637835	10.62827363	10.99251397	10.95699886	8.985216019	9.719691661	9.003321722	10.55177838	10.11038421	9.250226268	9.465645161	9.558983729	10.02866392	10.40533949	10.06638453	10.03406848	10.1944855	10.00734227	9.341227119	9.918134381	9.729518665	9.306857167	8.888166861	9.30721782	9.39751525	9.316261845	9.671755877	9.793033356	10.2229607	9.8820809	10.04330956	10.13021872	10.29046714	10.60175048	9.7272296	10.68669167	10.3253651	9.688469839	10.74776212	9.977909377	10.06200709	11.06452916	9.766635884	10.40749138	10.58480834	9.675138086	10.65448	9.733688617	9.609187512	7.956597634
10.29887023	10.5482724	10.98812604	11.15657978	8.391430146	9.107834244	8.77828974	10.06561199	9.750811467	8.513958254	8.687948487	9.120456298	9.762576578	10.05165477	9.811275201	9.64415684	10.04700613	9.979046419	8.762076477	9.433581824	9.488861489	8.877179993	8.918283137	9.023271686	9.713128157	9.451188759	9.807125138	9.52899108	10.16995848	9.506183513	9.994497488	9.77653767	10.15579835	10.50795097	9.686833891	10.47343977	9.971151731	9.467452446	10.46441469	9.884167778	9.932380705	10.89649255	9.60902552	9.775441093	10.18768153	9.072469521	10.26529402	9.328527457	9.121886735	7.675262039
8.922248578	8.971242616	9.595102618	9.558409066	7.539791183	8.495379148	7.401481294	8.816413727	7.921966167	7.424320529	7.482619957	7.560908165	7.951528909	8.26651303	8.101068316	8.634096875	8.81499253	8.590301068	7.481221302	8.136371427	8.000215703	7.300888554	7.238866701	7.549025443	7.884715954	7.809742953	8.263266164	8.097931159	8.945246622	8.235976278	8.417207886	8.597877208	8.830698145	8.808125573	7.885349781	8.863164721	8.319139585	8.175739153	8.637487681	8.399798352	8.130600048	9.459696196	8.219108669	8.407399779	8.869230605	8.468553155	9.044456513	7.957425868	7.743806225	6.552232103
8.720197806	8.723799586	8.74875644	8.881888693	8.024906696	8.406614064	7.322747262	8.450474049	7.835260087	8.061615796	7.928566938	7.980215449	7.793990516	7.268749121	7.698850481	8.542320648	8.618094752	8.222875296	7.928690684	8.121153914	7.693759718	7.625306263	7.741999999	7.457120459	8.026877472	8.162542616	8.458285231	8.102456591	8.096760664	8.425165887	8.049801791	8.666204681	8.205001041	8.091897299	7.784844631	7.827978856	8.023454182	7.927497399	7.77401705	7.733531912	8.127150738	8.259121139	8.438830981	8.406470381	8.850966209	7.964320006	8.203176148	7.855362051	7.762847826	7.983595793
9.784692132	9.90571387	9.601339834	9.879730976	9.874696297	9.024523072	9.829868387	10.64516125	10.18400939	9.939087622	9.540401499	9.492904483	9.850866494	10.14806846	9.831601443	10.58458063	10.74836641	10.61130375	9.825159841	10.30061391	9.483890594	10.15183447	9.627204821	10.28684895	11.76710558	11.63345387	11.64380654	11.53061487	10.56146117	11.42758161	10.78358617	11.33895316	10.38391004	9.632789867	9.613375166	9.435767366	9.67761187	10.10332436	9.693493361	10.02135473	10.00255334	9.871655157	10.21012332	9.720785868	9.979128269	12.67807509	9.588615547	9.391952322	9.040775589	8.372371786
8.612923451	8.124537951	8.47604758	8.281776569	8.118090282	7.798256053	7.489776826	9.016178761	8.296213855	7.906020308	7.769128122	7.476637047	8.071464624	8.447036859	7.694614465	8.916087514	9.073237402	8.231715481	7.672011052	8.390190924	7.802145034	7.869654078	7.622334784	7.536432092	9.041032921	9.013434946	9.312781052	8.910705689	8.779764008	9.419394662	8.437977672	9.582619731	8.481718882	7.894859244	7.376675994	7.410421644	7.636118938	8.03836845	7.767068392	7.652137886	7.919057235	8.327781319	8.334429655	8.171993612	8.269218115	11.14036413	7.655576908	7.472412786	7.443368955	7.354557206
9.333138599	9.538504934	9.461315767	9.423591787	8.664038018	8.484493021	8.504344992	9.235579374	8.727463537	7.95797828	8.190645754	8.235797907	8.956686446	9.136919127	8.549556741	9.29075558	9.404406419	9.374489465	8.316004764	8.907467841	8.657092092	8.480935403	8.334799416	8.539357894	8.601786202	8.524488275	8.936577382	8.70751694	9.17682124	8.851631846	8.359620047	8.959324473	9.130115537	9.007538243	8.914988667	8.942395987	9.091830073	8.925681713	9.084743933	8.896824752	8.965105726	9.555329904	9.068712787	8.527458651	9.152398036	10.73303197	8.862682572	8.891849114	8.50709784	7.978922089
9.503481635	9.448495629	9.691472311	9.737926274	8.264044003	8.551814391	7.86760979	9.65503231	8.785560225	7.616847522	8.151174168	8.31062065	9.026523583	9.106953219	8.753143605	9.598146878	9.609615373	9.850772584	8.415315579	9.318260536	9.274682431	8.293891616	8.152813322	8.181243147	8.495745027	8.458797528	9.087183872	9.011863297	9.89314198	9.143839619	9.269912927	9.464834221	9.94770062	9.399872295	9.063978559	9.380889442	9.045130597	9.224875567	9.530412742	9.056973262	9.384875476	10.09519019	8.786016905	8.965549466	9.511541926	8.568311345	9.118893911	8.404997478	8.164446323	7.313567939
9.035920377	8.709489659	8.713414204	8.783243349	6.774404406	6.958885668	7.468459863	9.319901353	8.25893117	6.779555841	7.264360169	7.556695262	8.361891073	8.615991726	7.961964322	9.58378499	9.945333327	8.332787305	8.100186988	9.491058266	7.840787047	7.916407118	6.744612682	7.799837201	7.119639417	6.22312563	8.619183905	7.633977401	8.144473199	8.529004445	7.842151047	8.800713723	8.305617982	8.923605664	9.436169226	7.906995367	8.59697124	9.830946081	7.751081102	8.618976998	9.71415151	8.444254476	7.483334606	7.971492523	8.516892476	7.104526324	7.57547793	7.430492035	7.029617733	6.493980848
10.67064654	10.40559369	10.35132994	10.40849963	9.906215532	9.780075272	8.988486784	10.42724349	9.880737491	9.492454491	9.497130619	9.23894165	10.24141882	10.39928213	9.751907964	10.4944421	10.54865601	9.951983733	9.46894177	10.2446999	9.982221632	9.716817824	8.6818416	9.548937984	9.573460697	9.457258486	10.12052806	9.425383023	9.578004678	9.51390504	9.328834887	9.427391853	9.733355948	10.0733172	8.810788852	9.35427536	9.687119665	9.725534677	9.836343666	9.339484995	9.810994227	9.711725427	10.09699706	9.580021134	10.24105496	9.642131367	9.581932655	9.7450589	8.606780745	8.308172732
7.09334562	6.954855513	7.199549146	7.150981429	7.201099066	7.074897258	7.366131122	6.716941277	6.985961487	7.454386215	7.099376447	7.294778822	7.250074767	7.177059524	7.100879681	6.919721999	6.89187423	6.982296534	7.176747485	6.820284041	7.36444108	7.343503503	7.542156751	7.428176637	7.415008492	7.37482833	6.977693231	7.406665761	7.123064628	7.099250884	7.444728405	7.280895046	7.184481843	7.122473035	7.0029602	7.055173324	7.303817735	6.955012325	7.394947519	7.513814378	7.557318411	6.300934313	7.132010829	7.159257005	6.919321447	6.948484637	6.648062049	7.004676857	7.475671004	7.786893883
7.798496155	7.293455948	7.214776721	7.314878977	7.240883358	7.169948225	7.323882325	7.471276157	6.92991785	6.979990817	7.064192725	6.976875478	7.296964823	7.435875599	7.136009896	7.942604557	7.619069314	7.269625464	7.192110139	7.06102477	7.138554529	7.332788789	7.326098757	7.235192791	7.525646974	7.488606183	7.539390707	7.27683578	7.22325111	7.25790878	7.163268387	7.575283152	7.436295469	7.337816291	7.124969781	7.265349833	7.369356197	7.517178401	7.370887805	7.556348261	7.624253255	6.895166391	7.405474226	6.99713465	6.965443497	7.084913003	6.855708807	7.108071301	7.125548066	7.146095013
8.866199344	8.684691013	8.775032975	8.47997559	8.122606656	8.014627066	7.821482086	9.009214783	7.83028041	7.741450038	7.830543659	7.282959809	8.183569832	8.698013833	7.863703124	8.878688125	8.666751368	8.156762896	7.786331681	8.139463975	7.548357968	7.810229409	7.726729691	7.526727412	8.586991859	8.138340677	8.938391824	8.425933518	8.153398116	8.79044155	8.0421835	8.956501382	8.232850004	8.517753078	7.716781429	7.970260147	8.15234698	8.183367023	8.291878615	8.173909624	8.033708183	8.23270785	8.548445173	7.996379964	8.616112432	7.88593209	7.859370758	7.957304727	7.145177788	7.265494197
8.806465206	8.883575704	8.82843608	8.494959978	7.978811072	7.946412002	7.823860086	8.440202655	8.071233904	7.550285131	7.663482353	7.535447225	7.984128471	8.336114531	7.89260296	8.569862562	8.541835584	8.143448159	7.613193383	8.17840386	7.997508252	8.045780317	8.106069065	7.794561082	8.429619365	8.478985913	8.890621123	8.251323073	8.418241447	8.670908839	8.236331328	8.874021041	8.427496518	8.445067248	7.847844893	7.973806321	7.935039552	8.107630021	8.494953005	8.358793676	8.154155738	8.438372476	8.522463107	8.032411984	8.66532822	7.896118131	8.277949841	8.029741926	7.723983665	7.91265802
7.012598677	7.25368642	6.875649497	6.094173185	6.803268876	6.878355386	7.164093426	7.536226575	6.736565243	6.84552775	6.84133621	6.479705817	6.568039781	7.092547154	6.796244368	7.913270301	7.609702121	6.611894122	6.869959116	7.26459838	6.52641959	7.1111654	6.890839518	6.912816237	6.873024685	6.663092443	6.830466905	6.795831138	6.455160605	6.810514926	6.655595256	7.030170183	6.548627402	6.769217839	6.82924532	6.767609937	6.784543233	6.840459802	6.80618002	6.934751611	6.783652426	6.699808778	6.883252819	6.406008957	6.131494902	7.33222747	6.577263678	6.929327679	6.617839179	7.206427635
10.71753246	11.36353984	11.26350679	10.72449994	11.16578131	10.94417425	9.587609515	11.66636669	11.51049942	11.00528797	11.24070175	10.84280181	11.63891837	11.79406676	11.37402459	11.54571255	11.12408093	12.13135798	11.18197519	11.27093233	12.24828089	11.15793121	11.47202672	10.83281102	10.87436108	9.734058327	11.4974304	11.34203235	12.06718829	11.42067831	11.79364034	11.30908735	12.3065953	10.98660675	10.21725942	11.67015625	11.08932373	10.91555692	11.60763822	10.58154538	11.13765886	11.76173732	11.43647912	11.10698315	11.41578625	11.52495416	11.69059215	11.43738171	10.83162405	10.00050453
9.156149783	9.125953007	8.980561474	8.737664293	8.294790346	8.052341908	8.149670217	9.028202116	7.971801301	8.034378196	7.860083987	7.592984577	8.266561138	8.563543409	8.003164049	9.071358151	9.011110072	8.395301849	8.129217348	8.511981926	7.712246405	8.347639589	7.853433516	7.909204873	8.798074241	8.782186442	9.03752187	8.679584085	8.846423467	9.022586685	8.424402582	9.102948287	8.687898971	8.900856058	8.240996496	8.394858916	8.479291874	8.733683135	8.314807699	8.611885875	8.585682685	8.494496589	8.781100684	8.06126233	8.529278988	8.87695008	8.637755461	8.113611467	8.020706229	7.740890576
9.250835255	9.297848739	9.41081388	9.283626806	8.561225747	8.421483036	8.646108236	9.205792097	8.686421343	8.435559669	8.491412815	8.392004415	8.853005863	8.950304423	8.804822608	9.36471559	9.228014554	8.679292098	8.677430341	8.910876922	8.440636632	9.002590811	8.518555866	8.608042738	9.648330348	9.559510587	9.728004014	9.416356789	9.03879593	9.662631276	9.106156106	9.779279577	9.041146508	9.484051432	8.744669081	8.966426091	9.214095963	9.05304311	9.023540432	9.293717808	9.227480206	9.217451762	8.862420609	8.791802325	9.098399352	8.492239479	9.375742965	8.648805242	8.493123166	8.274233516
8.795081798	8.958292742	8.971266141	8.667528148	8.092950212	8.117024797	8.069792095	8.275084764	7.793448333	7.976893326	7.737234399	7.872071024	8.135284579	8.179427411	8.038060653	8.561649968	8.543132094	8.086120237	8.141558837	8.163614459	7.859967916	8.028999681	8.20007898	7.960251007	8.704332799	8.780157929	9.057286399	8.593257633	8.426018837	8.80868729	8.18988872	8.863519197	8.41341809	8.53041153	7.946637621	8.028624162	8.360295918	8.482724877	7.899392269	8.146573237	8.279371935	8.372422154	8.425612222	8.253794257	8.553394664	8.038657834	8.597775936	8.096860976	7.986514897	8.172490471
8.655469449	8.776670562	8.900787624	8.704395574	7.773343145	7.890736661	7.405695112	8.202024983	7.616770179	7.850589684	7.607153583	7.65881624	7.530329636	7.809045651	7.387141591	8.493031695	8.410195639	7.641996662	7.824243811	7.990011016	7.598710716	7.7438763	7.654943813	7.481562675	8.439866493	8.398601799	8.877291115	8.2707364	8.081827387	8.710344419	8.080777649	8.800137437	8.063569671	8.276542397	7.528387516	7.714268669	8.039817134	8.047972959	7.717502901	7.988373808	8.008027273	8.380798589	8.316882487	8.208834048	8.380465391	7.974949393	8.514360488	7.640515943	7.690407238	7.872486905
8.600543063	8.638789016	8.745363712	8.650562457	8.617564335	8.566647496	8.437578129	8.419144288	8.414722945	8.751912023	8.710859513	8.726380193	8.42364073	7.607121931	8.486619754	8.613090336	8.559070263	8.444583303	8.670467675	8.386331504	8.538199895	8.449764162	8.652838506	8.375079154	8.535142497	8.70860166	8.766326628	8.680915501	8.544435614	8.595764105	8.512830412	8.65767168	8.489093687	8.424721425	8.581576214	8.573288132	8.433761475	8.543460597	8.417997683	8.515803881	8.59132606	8.525699136	8.637465041	8.67389235	8.655129583	8.490786359	8.908422778	8.535894352	8.69799006	9.013411977
9.890718753	9.96032078	10.06515855	9.952326621	8.821476602	9.166922149	9.27191906	9.787811411	9.349062205	9.090611634	9.167227926	9.184712694	9.262284264	9.382744922	9.11626536	9.778415685	9.807639224	9.344910523	9.311560283	9.514756984	9.183324763	9.157324293	9.120545366	9.090065843	9.245443543	9.534309108	9.631733959	9.367224117	9.345698419	9.565021973	9.268381553	9.610862193	9.310346947	9.766823605	9.90464778	9.237567419	9.849727337	9.847413387	9.402642806	9.712602002	9.919512267	9.657697217	9.394818161	9.552276973	9.57155095	9.22969027	9.600233004	9.021226934	9.105097177	8.833474976
8.054777712	8.196598981	8.395857027	8.142070614	7.114993467	7.401184902	6.226304995	8.160673513	6.92959541	6.775218544	7.114621068	7.031531282	7.14846945	7.549637618	6.812124745	8.436577518	8.222738856	7.014397568	7.354132171	7.691337552	6.541877661	6.684343878	6.470565974	6.441932795	6.980628419	7.254167281	8.301899054	7.843690384	7.758922605	8.461235896	7.382990571	8.455503238	7.688673667	7.732923761	7.043436809	6.900056248	7.698988323	7.491159826	7.199150724	7.633557335	7.811290798	7.947515611	7.689633099	7.894543559	8.215102298	7.792157404	7.869472297	6.999147315	6.927752708	6.945825553
6.830906841	7.289918438	7.186742946	7.205590247	6.715196141	6.802983663	6.564286337	6.931720619	6.537037527	6.395361375	6.64812213	6.851613982	6.638023544	6.692594679	6.699921759	6.972432577	7.101512085	6.641637174	6.453406469	6.784910513	6.031759775	6.380824614	6.093098537	6.175596728	6.636800442	6.245472707	7.553300278	6.918425945	6.912760295	7.146664018	6.801544205	7.271556342	6.895903452	6.855644067	6.928004734	6.749804278	6.935204863	6.959348733	6.804281218	7.061635816	6.824799806	7.031535336	6.608040038	7.230043362	7.004487098	6.865454791	6.959446146	6.7827929	6.845195575	6.827264921
8.712158217	8.915590512	8.747096874	8.730100844	8.200548023	8.089356228	8.443880703	8.793811137	8.399227315	7.354145488	8.201724459	8.217694844	8.438748043	8.38590173	8.433234702	9.063161811	8.987310873	8.112955848	8.241078513	8.694312009	8.047234021	8.30764541	7.845519835	7.790302275	8.872940134	7.624907239	9.523089836	8.352695182	8.589812637	9.339536463	8.502337842	9.175225518	8.542473489	8.524440666	8.483177361	8.059189153	8.70785942	8.790749541	8.041932857	8.777589736	8.7001496	8.439018821	8.224515527	8.222472216	8.430014105	8.011756007	8.566110284	8.344247238	8.18005254	8.137552824
8.825770624	8.908385458	9.087293039	8.552298015	7.782698903	8.248756791	7.513435544	9.013143208	8.073999393	7.944364781	7.957924074	7.95419459	8.25358778	8.751322357	8.090818423	8.990143694	8.979593528	8.145002772	8.34492788	8.628139125	7.864117916	8.049363928	7.685540244	8.037368768	8.114874484	7.518598245	8.395395493	8.004499474	8.321570288	8.50769585	8.111908742	8.645412317	8.265624621	8.762547332	8.398784261	8.216281401	8.754612	8.595979423	8.31602163	8.61442894	8.757968022	7.998733429	8.592068972	8.44054669	8.717732331	8.297294787	7.772928526	8.081942428	8.112089073	7.824942908
6.097521992	5.967144082	6.244346439	6.412097381	6.715443637	6.723217081	7.185970772	6.348072092	6.761806452	6.69153228	6.360697823	6.433333024	6.5311131	6.392100375	6.80986629	6.049817638	5.987688314	6.658599263	6.488862998	6.220401632	6.896587388	6.718433533	7.216275698	6.992995894	7.014514502	6.720216374	6.608548257	6.87441423	6.783214571	6.474220531	6.904060649	6.53946526	6.848823428	6.346260084	6.589841483	6.745416556	6.541162755	6.237832412	6.853460548	6.938485802	7.042205211	5.942889584	6.646023996	6.723879414	6.384398046	6.48622852	6.039339618	6.746656015	6.815570448	7.367615264
10.31769617	10.56292767	10.4212195	10.19237502	9.06952289	9.537056884	8.972761546	9.949048222	9.084989746	9.299617587	9.431530174	9.108566048	9.201490105	9.993525931	9.433528972	10.52868354	10.13539899	10.27929407	10.01518626	10.05011459	10.09852739	9.948001696	9.130417405	9.508199971	9.516383979	9.601092931	9.430825298	9.595215526	10.6067083	9.948415649	10.19741533	10.20195639	10.76811691	9.788654063	9.071714646	10.1567507	9.622630168	9.574042746	10.51749162	10.07403452	9.628555804	10.4691361	10.31104141	9.782549218	9.765269549	10.17556211	9.533644627	9.657795681	9.153974369	9.174311054
9.662691151	9.718443004	9.687548048	9.40049087	7.828405977	8.378552023	7.626059442	9.272672941	8.079753445	7.992190106	8.204834162	7.74150085	8.161232346	9.10464718	8.109330685	9.752224732	9.425424183	9.275780718	8.835955748	9.081004302	9.172620089	8.973054543	8.583709507	8.239732354	8.539773895	8.540444252	8.670451949	8.636378766	9.599822159	8.930533276	9.326334719	9.264164813	9.830398058	8.865695623	7.764983418	8.804724873	8.523497858	8.60523469	9.682727093	8.880551383	8.417842635	9.604408894	9.317080004	8.60362983	8.497998868	9.237005923	8.508822919	8.592073399	8.027437097	8.088849141
8.827267711	9.0214501	9.14674028	8.677858293	8.157569024	8.534263079	6.887149299	9.04573637	7.916664431	8.052737401	8.030419226	7.758454816	8.194876508	8.920067512	7.876996615	8.574429595	8.920291969	8.19766291	7.949508174	8.629034662	7.986749073	7.587617638	7.026189418	7.705296342	7.31864179	7.202103616	8.142267517	7.978548537	8.408647837	8.401671994	7.953175057	8.658538338	8.479424145	8.033713831	7.323495045	8.056558293	7.764884888	7.982100409	8.314338842	7.65880123	8.056113576	8.728276354	8.929572017	8.554458129	8.795353355	8.498186648	8.749636735	7.980605858	7.587306501	7.655232959
9.448253068	9.647647299	9.600862814	9.252344011	8.310735027	8.56998054	7.718488389	9.155291992	8.108216439	8.394467582	8.47968909	8.090265174	8.219697866	9.005954084	8.226911202	9.423915222	9.201902311	9.106226646	8.910440744	8.998012925	9.07779611	8.626911285	8.270135583	8.373650785	8.247648288	8.407889193	8.590435717	8.635993992	9.468435216	8.962284603	9.184566261	9.021194983	9.526972745	8.880376944	8.125759877	9.001329008	8.558674189	8.698471738	9.135981698	8.903455101	8.316941811	9.438113793	9.359660109	8.922968445	8.819095117	9.040838041	8.912995889	8.69906503	8.484595175	8.737397051
10.58985708	10.8332769	10.88326149	10.67235048	9.792882539	10.16639443	8.98787008	10.21823313	9.479062393	9.979336277	10.00260872	9.757142122	9.479342518	9.523726146	9.547589831	10.59362142	10.34252229	10.45330802	10.42137027	10.20882542	10.30266828	10.12310556	9.70728191	9.372124494	9.50482048	9.685602274	9.542857602	10.08606438	10.82315165	9.998023657	10.61455665	10.11686522	10.84130858	10.09827633	9.50722864	10.41699509	9.865063479	9.812449922	10.57317248	10.18809502	9.889335388	10.96198949	10.93589614	10.72263883	10.34421113	10.78001664	10.45032473	10.31109219	10.20584065	10.50347823
10.04718118	10.18017243	10.23619085	9.975140837	9.058894694	9.133884658	8.795188434	9.592449804	9.06383436	9.162938872	9.025595449	8.86400795	8.839705473	8.43696246	8.838566609	10.17866786	9.946349265	9.849184406	9.635917305	9.740502398	9.652397989	9.613639137	9.134203004	9.157971865	9.062970292	9.156699441	8.97122552	9.377509525	10.15925585	9.321895868	9.946308151	9.625885725	10.2306562	9.532807333	9.077912921	9.539457043	9.256897612	9.184243974	9.910551453	9.608544482	9.352415845	10.09991865	10.08761545	9.53940999	9.37158663	9.528903459	9.713331783	9.702007843	9.518656287	9.464540967
10.28075107	10.38209225	10.32728528	10.19089167	8.877449188	9.26633694	8.515231874	9.832095148	8.796498698	8.766100797	9.04008586	8.822644802	8.863780505	9.76576511	8.970442021	10.36482582	9.997336533	9.93231748	9.660142627	9.657558742	9.169932258	9.395615914	8.89870545	8.891721446	9.006728837	9.333488154	9.402226084	9.522568862	10.21041316	9.54301532	9.802726328	9.735039301	10.21949386	9.356856557	8.748601652	9.424104563	9.247042859	9.271313543	10.02328748	9.597655451	9.248261953	10.27909574	10.12256756	9.578674789	9.384021798	10.0910206	9.647551051	9.415108944	9.036220329	9.195416608
9.934612921	10.4729956	10.30532317	9.928037462	8.611382447	9.13445867	8.436097569	9.995171163	8.805786571	8.307106874	8.940873351	8.75774512	8.747643262	9.611537229	8.805626029	10.68922773	10.09580155	10.07904261	9.536976786	9.907631265	9.382406479	9.520663848	8.812344319	8.897673784	9.026570959	8.667969468	9.370701477	9.583619585	10.41823216	9.784431259	10.0717682	9.978648451	10.57934084	9.552531175	8.785561524	9.495270437	9.405387413	9.30771145	10.04781261	9.506956038	9.197896019	10.34447674	9.932552978	9.622299632	9.373415418	10.12984325	9.519622674	9.559748411	9.067373691	8.820207603
8.075373991	8.195311071	7.934006065	7.954270397	8.184187932	8.12486398	8.092068121	8.087616471	8.21885515	8.382516038	8.242732604	8.129778107	8.24687038	8.019472271	8.227378886	8.22322956	8.262926928	8.300754865	8.251776494	8.133944525	8.11505316	7.940339995	8.304151764	8.314686682	7.855385713	8.053129841	7.688177669	8.218568746	8.069610248	7.724282823	8.056156275	7.672619561	7.758243461	7.96597236	8.147673823	8.070270816	7.994199036	8.377215637	8.10600532	7.956512865	8.245619097	8.110825291	7.97870288	7.990225542	8.001611296	7.961896305	8.436315315	8.292343387	8.4884138	8.45196154
8.097180783	8.050627758	7.78513417	8.022418184	8.180552657	8.131673619	8.842225962	7.846905872	8.277224739	7.829105839	8.180329183	8.343301878	7.983076378	7.788905544	8.308844688	7.538880379	7.811345169	8.028639171	8.140046028	8.093073231	7.891208617	8.174950859	8.306635802	7.847598673	8.692259987	8.104813359	8.18171398	8.355488818	7.986060188	8.146725869	8.296463996	8.14439812	8.011376281	7.860056875	8.364056823	8.076523663	8.201819415	8.292348805	8.093794521	8.748292729	8.208219067	7.900145001	8.116753712	8.558053681	7.958561957	8.153944115	8.335261232	8.364685912	8.687525299	8.837762124
8.190315359	7.868443772	8.238995392	8.132165894	7.657771789	7.442159396	8.358320123	8.021884785	7.814814932	7.423489389	7.231659496	7.338689833	7.687327135	8.000871514	8.005670528	7.927104925	7.952073812	8.166661261	7.559304586	7.539670441	7.932676203	7.91513138	8.046289939	8.030163873	8.128553018	8.034528912	7.873196617	7.944538441	8.148140344	7.655570708	8.080283649	7.921556549	8.389160741	7.878162067	7.917646143	8.244090409	7.892426663	7.458951933	8.447979092	8.423884796	8.102717878	7.474307594	7.790159238	7.517274219	7.778138944	7.323041072	7.054387546	7.823109797	7.688003675	7.847209654
9.001138587	9.078832807	9.149819074	8.618235909	7.805423127	8.170538423	8.024580943	8.575272742	7.822255969	8.070748802	7.817577953	7.818941257	7.942236392	8.565334239	7.953569933	9.119801905	8.774966089	8.821773085	8.273247053	8.425699653	8.642443264	8.350531765	8.268800104	8.121473134	8.2980947	8.123396984	8.527785359	8.508660968	9.449436475	8.585318941	8.801914549	8.913990663	9.42932065	8.426244196	7.658612231	8.487914644	8.370787451	8.191271639	9.04093074	8.64955006	8.316893135	8.552059267	8.781730748	8.26863861	8.277604133	8.224073826	7.77914527	8.09181786	8.23486282	8.399363936
7.820676159	7.873012383	7.698917118	7.931517769	7.227830174	6.912794275	7.532933309	7.857857354	7.308190498	7.158498308	7.332723511	7.387297356	7.475695508	7.709412438	7.509366263	7.666625067	7.854252892	8.080063545	7.436360664	7.352343385	7.611719378	7.362139217	7.439644711	7.671243526	7.524898727	7.296625214	7.776717217	7.410480675	8.050384616	7.328716234	7.643157759	7.77814458	8.352178066	7.638268741	7.30128413	7.97714275	7.590783849	7.492213299	8.193037499	7.711469822	7.791032411	7.916605248	7.352908971	7.200759326	7.321741828	7.095546318	6.951998978	7.050407035	7.208826939	7.329050533
7.169502737	7.496942853	7.952321891	7.929515303	7.873844681	7.397656567	8.336436061	7.209972152	7.868521418	7.986603191	8.138743673	7.963708591	7.813635304	7.636732105	8.103203709	7.617971823	8.155802608	7.858061001	8.072614767	7.722121675	8.030579854	8.078427848	8.472127692	8.185464782	7.917361997	7.976716665	7.466681883	7.85115228	7.110514942	7.356926216	7.768119605	7.558955093	7.611476194	7.693922308	8.217589022	7.763464549	7.728560742	7.899547211	7.88067502	8.049532986	8.036313452	7.798862793	7.47753051	7.794197254	7.765404532	7.542892371	8.129066117	8.089644692	8.040957786	7.85581379
8.554628525	8.534466817	8.620338373	8.138228018	7.606124507	7.520174479	7.429590987	8.727463453	7.830411023	7.728298393	7.590883611	7.459063295	7.870960814	8.263017372	7.765004676	8.789088068	8.850847685	7.915171888	7.679350229	8.285388033	7.70894966	7.872701019	7.542817606	7.657706845	7.956098248	8.066385804	8.523137383	7.99004597	7.677565879	8.33342681	7.947246064	8.610056279	8.041663467	8.484255332	8.039826277	7.899347136	8.246230788	8.416258592	8.038328967	8.136021063	8.39183821	8.345966964	8.059962025	7.690024284	8.029897163	7.702221406	7.827663502	7.515996979	7.358884374	7.077664128
9.660332568	9.392680108	9.505320307	9.453750103	9.053939475	9.049168534	9.027572437	9.389848737	9.065739945	8.880159876	8.830874091	8.827337362	9.252640774	9.156090782	8.984478397	10.00630243	10.01914412	9.581286546	9.552229222	9.798730751	9.366043986	9.578868153	8.938234916	9.355328091	9.326771535	9.442796473	9.299432754	9.753579565	9.258059066	9.793902524	9.512832897	9.985356978	9.258699987	9.641757184	9.535067451	9.423995212	9.276960982	9.900133022	9.213006556	9.386929598	9.93870824	9.400997001	8.61027383	8.928393136	9.348699669	8.996241074	9.295647002	9.093718364	8.960548199	9.181472485
8.607751477	8.461221733	8.574701109	8.005701716	7.068318192	7.527727308	7.096043473	8.507642106	7.556962558	7.119548489	7.241191847	7.085158029	7.468946931	7.823671549	7.348758744	8.874307176	8.699418887	8.038869623	7.173229246	7.974122562	7.448265984	7.368647004	6.796250621	7.005084179	7.862792636	7.449387446	8.335740979	7.552210155	8.113289222	7.833619805	7.655549641	8.070588006	8.156728832	7.778504613	7.275893437	7.517612125	7.424068303	7.734385887	7.344494898	7.376959235	7.604000034	8.094141542	7.735020798	7.264703615	7.694922109	7.52229559	7.620091516	7.29053897	6.937181021	6.570227345
9.34959878	9.304631574	9.247525059	9.09753607	8.863769729	8.808218619	8.04770375	8.88493786	8.510872759	8.726987213	8.490849568	8.542149648	8.657107742	8.892226863	8.567870873	8.842360177	8.983053769	8.488171783	8.588674815	8.703856173	8.380043922	8.482102751	8.618090825	8.575318766	9.055960853	8.968584393	9.117300719	8.871460267	8.633799929	8.775623868	8.503865518	8.883499793	8.572063532	8.910859664	8.452743766	8.598274459	8.683838894	8.761985335	8.613041169	8.520090969	8.793521694	8.695180792	8.877026329	8.515206921	8.89745007	8.394090262	8.761686128	8.602904105	8.59778884	8.920860827
9.873654444	9.709354985	9.516877427	9.676250299	8.975960719	8.906284763	8.387573747	9.479883412	9.029961779	8.632553149	8.697831409	8.513181527	9.236332141	9.484948536	9.118288227	9.657702966	9.710607915	8.819095695	8.69779528	9.141737652	8.656592555	8.78510789	8.443739118	8.757252702	9.293151066	9.262994377	9.646989873	9.119585473	8.782004808	9.467546712	8.631801578	9.320652831	8.500123194	9.500727775	8.901692479	8.707026329	9.015575575	9.021696707	8.922767279	8.589331244	9.133736679	8.98763674	9.097333597	8.598329837	9.134041778	8.705997865	8.954349414	8.781941599	8.324098193	7.946557949
8.166218722	8.092162208	8.251116999	8.042863876	6.956813721	7.441160876	6.854116594	7.8264191	7.308856894	6.84429855	6.979688795	6.947446985	6.88914836	6.61290234	7.010666699	8.094922982	7.963982	7.390735624	6.768798145	7.423103548	7.364850405	7.02551894	6.864960628	6.924830736	7.060215004	6.900217552	7.66884266	7.056290589	7.801752363	7.484348805	7.494938762	7.662412994	7.836628413	7.247102131	6.891454406	7.368327974	6.979514542	6.952528402	6.866180642	6.913415648	7.219581564	7.664568527	7.42427958	6.901565454	7.763502595	7.195498317	7.605798986	6.923541735	6.901095934	7.175458159
8.90087239	8.860960218	9.24098919	9.015571684	7.711375263	8.652792424	7.586961364	8.830799354	8.108185503	7.479277661	7.681569045	7.608346816	7.778445226	8.233133519	7.894631167	8.911042661	8.733094182	8.286995944	7.682210738	8.284425785	7.721105875	7.568004789	7.528643924	7.329784455	7.977763695	7.936118959	8.592237651	7.964868205	9.171645591	8.407694583	8.28951769	8.489334365	8.579204536	8.330484082	7.758941482	8.234642859	7.994422002	8.275948949	8.644811846	8.097169252	8.271506115	8.999792	8.301358986	8.51575522	8.653275887	8.64711858	8.622248757	7.764328676	7.692622423	7.359267042
8.311582983	8.304054232	8.387852582	8.168742821	7.942056186	7.71587158	8.282098995	8.11722973	8.006909532	7.693939322	7.723077664	7.811276573	7.889154756	7.846613969	8.01710158	8.123552647	8.292070236	8.794650675	7.769235514	7.86357992	8.077876524	7.945052873	8.273803818	7.946669742	8.133727991	8.32845112	8.069643845	8.317332116	8.72132515	7.869381021	8.593775688	8.049347258	8.911771277	8.014377149	8.249174567	8.64952509	8.270774245	8.040220104	8.839748548	8.345229687	8.191253726	9.074500157	8.034003318	8.132010288	8.113522528	7.774257202	8.269338754	8.115245723	8.033855463	7.809284109
8.474124751	8.771601457	8.740643219	8.515220262	8.443113383	8.404794521	8.497969591	8.796696035	8.473710762	8.361444062	8.494766011	8.426457168	8.362517162	8.50798412	8.412260183	9.046042737	9.17597214	8.539010109	8.582897276	8.505709277	8.328375644	8.439459064	8.56001378	8.448680759	8.481953343	8.704054428	8.733440117	8.449018687	8.377820441	8.638519767	8.428013357	8.729228346	8.443616253	8.374522473	8.916292613	8.253143362	8.541266204	8.715168427	8.412755783	8.656733761	8.804379276	8.524762836	8.525852025	8.460566447	8.490652015	8.502501841	8.465997696	8.47570355	8.411570508	8.020666797
7.387088626	7.534978723	7.749034773	7.73882749	8.077938087	7.961468564	7.808397358	7.509906462	7.941202727	7.67866773	8.050254523	8.030289088	7.752363296	7.586171765	7.747649784	7.363649075	7.143248152	7.576462588	7.910640263	7.493717631	7.49685806	7.663775291	8.023082576	7.878495648	7.433212968	7.886582018	7.423604968	7.91074273	7.419357841	7.620181447	7.606513973	7.55248376	7.496749272	7.301103116	7.926495206	7.76746895	7.672884411	7.703336996	7.530726688	7.993744057	7.827472511	7.72447902	7.780203631	8.455270299	8.017376247	7.89405773	8.167714044	7.969626958	8.359165243	8.934775494
7.090710269	7.37369465	7.233054425	7.427130973	7.681961808	7.357556709	7.795686113	6.748760277	7.382157893	7.217862026	7.460919331	7.480753568	7.559895805	7.194865354	7.642307007	6.48465825	6.26786129	7.231605745	7.38933441	6.963593677	7.088879116	7.21204439	7.437629477	7.705668527	7.552642389	7.731634669	6.99823843	8.017168862	7.13551464	7.278759342	7.29680464	7.088241927	7.235411985	7.189933854	7.731182774	7.328078559	7.429831755	7.738360909	7.148497034	7.820213097	7.563305686	7.305224529	7.306046151	7.757132646	7.37507503	7.2539085	7.644978126	7.791227646	8.016762267	8.317245043
8.192180484	8.371758215	8.28899842	8.519031621	8.390090988	8.410144522	8.73304877	8.008354351	8.540930999	8.119109049	8.51507875	8.484557851	8.375966799	8.03928577	8.456421721	8.124848126	7.926848024	8.171609834	8.365439564	8.242426336	8.113104891	8.433734158	8.720428091	8.332934621	8.502206682	8.600324825	8.410293386	8.922169102	8.286141956	8.408043909	8.481703525	8.545910138	8.38935808	8.339708419	8.565201182	8.523946622	8.595353484	8.635818669	8.503338149	8.818363533	8.63830341	8.453723369	8.318734741	8.746869605	8.469547014	8.500252855	8.486448034	8.462697668	8.766570663	9.282432039
6.777911738	6.675022816	7.104253848	7.336806473	7.238294383	7.169610661	7.179161054	7.298658741	7.319672828	6.988885677	7.205063611	7.287697381	7.242699093	6.824756604	7.338364273	7.235829664	7.008176524	7.209157805	7.200927209	6.960809601	7.117453386	7.020536278	7.184665316	7.129178585	7.075272548	7.176796279	7.102542956	7.1778673	6.805545783	7.007934906	6.888586086	7.021617872	6.858223811	6.472209569	7.198744198	6.846917255	6.96243684	7.036934585	6.753400893	7.261011548	7.137005418	6.816841645	7.240937645	7.588355439	7.108551062	7.123699715	7.27891678	7.263844999	7.154572581	7.45644269
9.384278568	9.37635483	9.217440059	9.399853867	9.26390739	9.235408844	9.239683624	8.985532187	9.281125124	9.087387604	9.150698149	9.151926928	8.972724565	8.979727919	9.088941276	9.019806648	9.324831757	9.278638101	9.030340473	9.103317652	9.096561241	9.234350282	9.397574577	9.071507237	9.233006623	9.606793458	9.184242638	9.467175975	9.125149662	9.057527292	9.357783424	9.002821516	9.244145024	8.843230494	9.03212236	9.070674857	9.133076163	9.20113264	9.209379428	9.267627624	9.386415722	9.314419261	9.346619842	9.392237768	9.247139972	9.28086958	9.38170327	9.125014877	9.332226744	9.369118384
7.016341269	7.182001586	7.134197344	7.454460935	7.266135036	7.329477021	6.695785725	6.724516393	6.90989234	7.242549325	7.26309897	7.196670954	7.119190941	7.052121072	7.136790776	6.589271551	6.710058293	7.231653524	7.304251414	6.956728628	6.707067002	6.671994491	7.26264904	6.868290668	7.069554947	7.562499244	7.265370388	7.582370191	6.961524601	7.002532773	6.960028855	7.106350192	7.013342661	6.878305506	6.970378779	6.958464869	7.137952585	7.204495275	7.075255111	7.224863633	7.264733784	7.201226783	7.167615242	7.699607509	7.267107404	7.140077901	7.405166846	7.148318108	7.527819758	8.246969235
7.672718448	7.645365462	7.918088207	7.667179786	7.049941805	6.86878948	7.483899914	7.910865902	7.274189485	7.157309221	7.156589663	7.282621931	7.524941138	7.560313241	7.397017852	7.810323596	7.871621511	7.685065068	7.204125355	7.493517583	7.314035701	7.185091823	7.483662323	7.291795494	7.207461908	7.40536038	7.320908786	7.467936944	7.737502775	7.452700752	7.151653559	7.613638875	7.865742346	7.308990452	7.624009127	7.627112021	7.442511602	7.49156236	7.742715081	7.522612346	7.763352593	7.88609971	7.20673668	7.344933974	7.462767718	6.978768425	7.183275236	7.227797611	7.205065071	7.029531799
9.150411683	9.0682027	9.058904377	9.019478332	7.777878025	8.114253405	7.685416886	8.77194019	8.349372463	7.290536143	7.725079592	7.75073411	8.277658591	8.590704007	7.95515588	8.804171795	8.667777628	8.075954018	7.621116477	8.215966543	7.67851594	7.865404035	7.037330597	7.654005352	7.993168902	7.710951791	8.350953283	8.178553815	8.57680659	8.417908586	8.076377692	8.445504307	8.524484748	8.51877084	8.164103504	7.6778537	7.979186431	8.392080219	8.184794632	8.085092635	8.461621897	8.440916199	8.334977258	8.107985997	8.829017392	7.851804807	8.440898839	7.951165373	7.938230242	8.008575075
10.89142729	10.580552	10.84460485	10.62792679	10.25474911	10.05095785	9.397572299	10.26791829	9.987718369	9.551161719	9.684529342	9.880372802	10.39138436	10.28978671	9.82526872	9.835710969	9.921643443	9.994670342	9.255581549	9.898764389	9.658446084	9.431188089	8.847502467	8.906577697	10.33485229	9.859319302	10.40660429	9.76008652	10.52108005	10.09414597	9.975766283	10.30109414	10.37947999	10.33057535	9.504487134	9.976419263	10.44313939	9.836396375	10.16967554	10.38138728	10.03287468	10.34777796	10.52465011	10.93197047	10.82063723	9.884085646	10.03879853	10.2086371	9.596206285	9.615655764
10.81036338	10.17806284	10.66371631	10.59717567	9.890445282	9.758061678	9.206479425	10.52569524	9.925741631	9.813677472	9.467080792	9.460297178	10.53227206	10.49447333	9.850980737	9.993185009	9.909131692	10.33619789	9.040488053	9.853018141	10.21937819	9.628917675	9.029944718	9.184076528	10.50027187	10.26294494	10.72588156	9.988099818	10.96474881	10.18436858	10.31698925	10.52474123	10.91158821	10.59989831	8.954304069	10.40050378	10.48742917	9.516696327	10.68013841	10.39323678	10.07253746	10.52860194	10.38422141	10.39510239	10.63243546	10.25980177	9.442999611	9.697053694	8.717740359	8.641317484
9.380200089	9.181714377	9.273888794	9.186074185	8.484272276	8.678653266	8.166106425	9.147971045	8.558339433	8.655362108	8.637777897	8.404653178	8.788350406	9.063188703	8.692639032	9.226980779	9.028374672	9.154390603	8.756731927	8.822214692	9.170274008	8.65335334	8.817025621	8.304308029	8.983874168	8.941908309	9.060335754	8.63775912	9.611688053	8.982421942	9.154761001	9.119726793	9.703934079	8.970701212	8.471478635	8.820032826	8.459397164	8.795316654	9.48298793	8.672761039	8.818752806	9.439709492	8.961873467	8.784478811	9.232928242	8.606989582	8.749115007	8.378438334	8.382070516	8.688272237
10.72425312	10.35268683	10.8457902	10.3893542	9.955373749	9.828342422	9.404899679	10.4552342	9.592351928	10.01086441	9.716182933	9.63640892	10.12169905	10.48458507	9.64797655	10.10831901	9.99818169	10.03004883	9.295747895	9.764644156	9.884774443	9.670642311	9.123792082	9.073427326	10.47509857	10.22686522	10.48822883	9.745986968	10.69362994	10.11120426	9.994479104	10.21728981	10.57168274	10.38485193	8.995342263	9.756916265	9.929706556	9.529779332	10.25802809	10.20482386	9.692445983	10.56652558	10.61303182	10.65283417	10.76001173	10.27927306	10.00611576	9.91639614	8.926334483	8.8072544
10.09627491	10.08457497	10.84425464	10.6691622	9.010525764	10.20204899	8.722833024	10.28318575	9.877082455	8.836398037	9.08376096	9.131798011	9.778464014	10.41200271	9.776795805	10.05323444	10.37412998	10.08601246	9.153693968	10.01329414	9.812481297	9.374649964	8.95982365	9.356005205	9.020448425	8.522152853	9.246982826	9.394510567	10.35228018	9.655371482	9.80176516	10.03547303	10.11831593	10.11789843	9.027400329	10.10758506	9.751770049	9.328110049	10.34957203	9.755479063	9.581635512	10.39781538	9.223201436	10.08542517	10.11673933	9.634883487	10.33716641	8.762691231	8.956422463	8.245086968
9.985308931	10.06125975	10.17615213	9.853506373	9.556138415	9.765035848	8.75983109	10.20165763	9.138733331	9.178508929	9.259520255	8.877747035	9.57199568	9.883420057	9.400504029	10.07807623	9.937229782	9.470076221	9.229527115	9.346292204	8.863472041	9.133853809	8.439149981	8.792845285	9.362288989	9.272290734	9.753441554	9.623147939	9.467867774	9.804640453	8.906093992	9.964598896	9.315563306	9.739084139	8.78474974	9.531471555	9.548499288	9.32703123	9.382010239	9.309415852	9.179206723	9.658624309	7.513804165	9.890640018	9.964580423	9.952537416	9.850379377	9.416828227	8.762308376	8.272520891
11.60828772	11.79026086	11.60368513	11.61324034	11.15940882	11.62304412	9.726180718	11.25892223	11.11591058	10.59503274	10.91562829	10.33347993	11.07073638	11.33184132	11.11254247	11.39191216	11.79691139	11.12737979	10.87443852	11.51195267	10.71366053	10.66241057	9.65455176	10.95890916	10.41038018	10.08861234	10.88725871	11.01283706	11.11606068	11.13978779	10.81454709	11.20461349	10.74588646	11.48105684	11.09560107	10.86250087	10.92995761	11.24012611	10.71389063	10.97877485	10.73130125	11.04237405	11.52180133	11.3438131	11.38741842	11.52715028	11.66187454	11.01700076	10.86413562	9.531633253
6.855498726	6.903732202	6.975806155	7.192784841	7.175641682	6.931140049	7.048801533	6.8908361	6.779229023	6.991283144	6.936099991	6.839582622	7.098978093	7.024069398	7.377678078	6.803104196	6.740869123	7.484923519	6.866772389	6.708272957	6.921048559	6.753683807	7.303163261	6.979858163	7.013306091	7.180102733	6.980678314	7.258685018	7.325080919	6.947209104	7.045183763	6.839108127	7.480543096	6.762869573	6.974955775	7.235460846	6.772413362	6.851243323	6.70184694	6.96142161	6.82804637	7.514467751	7.038332534	7.141303594	6.952183352	6.7632424	7.058607604	7.130271501	7.140858488	7.458714467
7.136515362	7.127204383	7.187244824	7.273661743	7.36039647	7.054644168	7.451837913	7.063858317	7.370207109	7.331623129	7.260069737	7.451831407	6.934417503	6.198581184	7.136344471	7.223661094	7.060666045	7.43524642	7.230204104	7.202304341	7.475836946	7.37991502	7.82592426	7.202618429	7.473094981	7.621978571	7.293170698	7.458821328	7.539658601	7.111582355	7.48896462	7.172227037	7.658917331	7.115392968	7.300451663	7.457697829	7.158929857	7.405523821	7.405544854	7.482931387	7.249192833	7.651108784	7.273639041	7.466996622	7.067673392	7.126209832	7.570082964	7.381812365	7.523633423	8.349837015
7.467439015	7.444693932	7.560675306	7.653287312	7.629230349	7.311823785	7.862911503	7.325340418	7.659189762	7.638305549	7.466678143	7.386472479	7.54108193	7.260378176	7.592482305	7.521098336	7.102409247	7.801128003	7.422046239	7.265718907	7.593500127	7.633021155	7.944656903	7.635359655	7.695464014	7.949599352	7.625961322	7.881312388	7.7684931	7.474508809	7.776018669	7.505778945	7.937873431	7.249942812	7.829480447	7.823010335	7.429636834	7.695987973	7.731977926	7.891176793	7.732381774	8.184136448	7.534356427	7.746201483	7.360815426	7.402226367	7.806070301	7.565690764	7.810544397	8.143338913
8.414804893	8.474365878	8.715530701	8.722296824	8.223226998	8.212717339	8.223597635	8.190963118	8.246217727	8.432912094	8.254308141	8.2967495	8.167171261	8.258203085	8.135194647	8.47225476	8.341832808	8.676823113	8.293596758	8.116982817	8.314573195	8.250108931	8.585299846	8.144434195	8.576922205	9.055124713	8.823052534	8.737782801	8.697196559	8.273976059	8.66328034	8.392337969	8.834914626	8.059913179	8.308650878	8.43634238	8.344212532	8.376425955	8.537361996	8.581748683	8.497405763	8.864710111	8.359215326	8.481428493	8.330586146	8.36754055	8.739436279	8.25872304	8.420289994	9.007627963
8.361773168	8.339981322	8.565447026	8.640294731	8.530823699	8.280275484	8.576980301	8.082612986	8.39939331	8.462704865	8.376662046	8.283499265	8.427627944	8.360282316	8.334831226	8.064560771	7.840697133	8.66126723	8.329920763	8.039931459	8.711909572	8.379128455	8.749548514	8.276823783	8.462781101	8.826568216	8.186568794	8.54732986	8.736718154	8.197241801	8.35385065	8.087142741	8.76525538	8.154904782	8.549507039	8.548400762	8.349426598	8.543845603	8.692073072	8.566541883	8.573828042	8.848323206	8.364230112	8.531474777	8.334186066	8.411930036	8.580020004	8.433552236	8.676001886	9.2990653
7.612335607	7.673126915	7.752617525	7.749862137	7.548465769	7.570927313	7.15800902	7.459097512	7.51820741	7.469624935	7.327277766	7.496709506	7.438286277	7.589997276	7.265850081	7.560971853	7.346926811	7.769828218	7.575854393	7.434539298	7.473565087	7.062561129	7.548407495	7.064795464	6.935018617	7.473718561	7.544876676	7.589912881	7.870999197	7.220438287	7.381981201	7.602654412	7.81643128	7.239259974	7.304829244	7.440204199	7.344204904	7.450251412	7.6463148	7.527365339	7.519393107	7.869626235	7.523595626	7.95567901	7.680647597	7.632322392	7.578504138	7.372747039	7.608681228	8.344296186
7.676811387	7.629078842	7.862514925	7.748806898	7.620077806	7.54341497	7.960855985	7.699295025	7.655634007	7.468133138	7.287911004	7.431818698	7.800855053	7.53721207	7.770355344	7.789733768	7.373012627	8.075900652	7.422681507	7.391079567	7.560059518	7.534360997	7.634052626	7.682019485	7.873636119	7.968120412	7.73042107	8.118444891	8.113071109	7.779386444	7.916831532	7.754859213	8.213494922	7.549991611	7.860278101	7.870378368	7.702368093	7.845122389	8.077655162	7.937265432	7.822237723	8.219854006	7.438474055	7.800472753	7.449641359	7.467714594	7.689756581	7.866089703	7.711890923	7.987673441
7.29602113	7.166661031	7.510201547	7.41997575	7.088505642	6.953850094	7.242420336	7.315734379	7.34821188	6.319577988	6.729174368	6.967015011	7.270684138	7.048488442	7.222238863	7.477200414	7.234944043	7.42339595	6.773131575	6.954100087	7.145939443	6.908350697	6.769383358	6.480818932	7.117065312	6.432840728	7.41184324	7.066777328	7.432853945	7.173547619	7.301955258	7.38387825	7.570079795	6.800404102	7.157337906	6.845471583	7.047509689	7.164527364	7.32628112	7.368516745	7.031217461	7.673262931	6.815362958	7.432125805	7.102401134	6.996004182	7.105948287	6.96605625	7.173961018	7.132860282
8.05903623	7.566292739	7.738016048	7.651774118	7.528335178	7.443795827	7.952115878	7.579617835	7.444252101	7.177545833	7.088941832	7.298494707	7.309996282	7.057517972	7.445997729	7.460432257	7.140326589	7.494366228	7.187382705	7.244020678	7.527028713	7.496980825	7.502844448	7.248603114	8.088230618	7.628737483	7.591530227	7.289944675	7.549289736	7.453508609	7.721216622	7.302139288	7.866995881	7.034433568	7.391411192	7.509430093	7.272795709	7.357649599	7.684855423	7.657171434	7.260744492	7.338087621	7.505178363	7.618707079	7.72566643	7.388744143	7.326935882	7.62699129	7.680130799	8.08679252
8.380153092	8.13331512	8.318752639	8.149214812	8.226412592	8.472404042	8.093762923	8.185561064	7.95239376	8.346010877	7.909073065	8.032022661	8.051592166	8.420301972	8.170010816	8.085930578	7.726264685	8.301688831	8.110676786	7.975891871	8.234336827	7.993679274	8.346912197	8.083147555	8.061204791	7.965102461	8.262565137	8.136049432	8.502796572	8.122389677	8.308445991	8.462557752	8.629249991	7.976302563	7.999177479	8.161081151	8.193758451	7.830738941	8.46827349	8.232778953	8.239883364	7.642101005	8.531237366	8.603477617	8.461472086	8.294558916	7.202829219	8.167169777	8.326770258	9.130046252
6.663139266	6.956065819	6.44830463	6.332250476	6.570772573	6.472105167	6.800654216	6.819498161	6.408801582	6.322607472	6.206552607	6.201456556	6.750942567	6.725194117	6.835020301	6.894987634	6.914517617	7.115645643	6.354226297	6.352912745	6.58278169	6.457496531	6.530824335	6.842510113	6.586178387	6.381404944	6.508256689	6.730655145	6.779031356	6.396082375	6.462499434	6.634710385	6.816562606	6.370093151	6.085937917	6.617841511	6.509500739	6.467417238	6.822881011	6.732678373	6.589302484	6.464577926	6.513778463	6.463391899	6.327411362	6.227955828	6.200788334	6.743969588	6.467509201	6.472936253
9.091479194	9.357663756	9.083252893	8.612345188	7.886066358	8.138196113	7.493720241	9.407124442	8.243826245	8.069812983	7.917979071	7.306072678	8.49864934	9.205032379	8.045424346	9.629620194	9.434625608	9.064495143	8.457702376	8.938692621	8.594628585	8.59193559	8.070067501	7.859186491	8.442375189	8.067983098	9.113096377	8.27816627	9.307482876	8.867270655	8.56393945	9.185571243	9.317851042	8.635436828	7.332260034	8.035055209	8.588637209	8.32663126	8.618216387	8.095302342	8.227330832	8.730933634	8.750914483	8.049605071	8.284719711	8.70846052	7.757264768	8.066732854	7.31858898	6.785703168
7.108639258	7.348364823	7.445549478	6.917259961	7.87553152	7.344357227	8.414456003	8.083398052	7.712201463	7.88327347	7.792797472	7.669391999	7.94029773	7.920505997	7.970915441	8.159064189	7.74291435	8.077387065	7.882225866	7.770682421	8.214055522	8.117472977	8.474290325	7.872998244	8.016709396	7.980587738	7.817866071	8.149997932	8.146243197	7.871986964	7.934014731	7.977178963	8.336941371	7.29648369	7.596046115	7.823130558	7.776574969	7.585298395	7.862810717	7.91214979	7.791451915	7.660723519	7.651244386	7.544560353	7.371760891	9.217200174	7.590666437	7.911019255	7.723077973	7.706863339
8.881536285	8.707104602	8.514392208	8.725526962	9.452782117	8.662929763	9.126372387	8.50683065	8.695785754	9.199182368	8.979209891	8.98425734	8.898765957	8.602864202	8.847635719	9.092425599	8.951128399	8.860676785	9.209143054	8.724967826	8.956885476	9.247762808	9.435944177	9.09827398	9.755362011	9.858967778	9.577942522	9.583853659	9.217431568	9.375253213	9.256253934	9.350555639	9.278014778	8.719003982	8.936267187	8.712300125	8.712933693	8.959964847	8.729188772	9.160351804	8.906537895	8.657278783	8.959906552	8.97348855	8.525660964	8.882513608	8.979032472	9.096070657	9.138963534	9.43774609
9.392786703	9.400564339	9.512717276	9.443232834	8.372500154	8.499234217	8.50316005	9.300849511	8.728625844	8.285661227	8.331752388	8.399481098	8.810303694	8.848306381	8.495733862	9.011101943	9.148718843	8.887387015	8.520200513	8.633410367	8.62161536	8.292013579	8.432572372	8.361149151	8.704334738	8.648321516	8.987747408	8.548898575	8.754181069	8.653773346	8.517631992	8.834188655	8.849250841	8.968683639	8.434320399	8.847674938	8.60245786	8.461666409	8.54334381	8.546428721	8.410828728	9.288623664	8.891049982	8.598020416	9.169966104	8.293303616	9.011893391	8.476413568	8.230582782	7.920227027
9.023043932	9.250874134	9.259266875	9.273134664	8.91087795	8.796383071	8.624133726	9.128125608	8.752744766	8.533968277	8.569442297	8.575661835	9.048007336	8.000067886	9.042511079	9.031053512	8.994791348	9.368121815	8.549526957	8.875103365	8.903392867	8.502739929	8.352235006	8.677740788	8.732699905	8.677745996	9.104387421	8.921489131	9.266083462	8.949367302	8.890942669	8.918127603	9.192580285	9.076091927	8.866346889	9.284253105	8.76948469	8.82414375	9.124133799	8.73230807	8.713263462	9.618563103	9.198094438	8.746778416	9.249905084	8.444870305	9.146717788	8.96018544	8.627873944	8.339431333
8.146701792	8.305330024	8.380151544	8.198237734	7.628883593	7.598595548	7.601954732	7.964452405	7.597919416	7.957307396	7.633898356	7.714081803	7.589041867	7.082265759	7.495735686	7.938360657	8.006738229	8.105102486	7.797604724	7.810404859	7.730685984	7.674054256	7.92217042	7.583439939	7.993890209	8.117752705	8.399055705	7.868223022	8.210741231	7.843888503	8.100096933	7.91134732	8.405336073	7.832015715	7.611800654	8.0208291	7.774729597	8.025976197	8.133405761	8.050821197	7.87558654	8.547340689	7.755697903	7.872606359	7.784897217	7.814650933	8.078146649	7.655599283	7.806503545	7.863254541
7.585457128	7.524141403	7.518672774	7.612179329	7.91838791	7.53612211	8.139265207	7.274546435	7.688680817	7.884367855	7.600334013	7.649036239	7.671434488	7.477913123	7.938391764	7.554430137	7.405553041	7.915445892	7.620787312	7.546617401	7.405267066	7.748726309	8.230106954	7.932296661	7.950245386	8.106282242	7.679732524	8.063508165	7.548754585	7.608037096	7.82874459	7.463226227	7.698401154	7.478860741	7.969047277	7.847850333	7.611934832	7.796135255	7.468555188	8.075553639	7.849772379	7.73364297	7.691229983	7.878952422	7.346790912	7.567160701	7.887151035	8.023225095	7.783460098	7.804034765
10.81210873	11.43379761	10.01808472	9.793873862	9.05807245	9.297810416	10.00113171	10.63005111	9.541281774	10.01579811	10.0418332	9.04720688	10.33715727	10.38886105	9.60790875	10.68305721	9.754518509	9.821510257	10.23994427	9.519659607	9.575779218	10.02286483	9.403495373	8.977325633	10.4506302	10.63502757	10.5661592	10.00123762	11.41359495	10.49164195	10.30898657	10.41746508	10.92202771	11.00400677	10.44053924	10.18535436	11.38833302	10.76305689	10.50978498	10.9809096	10.52107344	10.69464168	10.8463779	9.363873683	9.184296976	10.66898866	10.38723019	10.04996631	9.498485826	8.5058244
8.601335055	8.55648482	8.648664259	8.589894418	8.784082604	8.551071128	8.227173474	8.505598949	8.178632048	8.684625305	8.552149485	8.703865665	8.480137534	8.625778798	8.505857038	8.499896212	8.53012932	8.53372433	8.628139296	8.482034472	8.380962409	8.362258839	8.545108292	8.355620766	8.944799442	8.929627035	9.082333938	9.060049275	8.677348901	9.398935901	8.40434353	9.193746094	8.753945319	8.24947683	8.660768439	8.348017487	8.480636633	8.642485609	8.380002761	8.739961703	8.638632487	8.757128792	8.715643369	8.945862429	8.731411595	10.02826112	8.407115058	8.538513738	8.815041692	9.218271382
7.895006462	8.121536822	8.513437795	8.177150118	8.260901224	10.44367582	8.058869111	7.955339086	8.139927788	7.719300518	8.296032313	8.961331779	8.024971302	8.106339131	8.396574992	7.772859873	7.864665863	7.862165415	8.019376615	8.09709104	7.585780603	7.869182585	7.902142232	7.873238653	8.147743201	7.726444675	8.130871138	8.258427593	8.057084892	8.276633876	7.935246814	7.983464696	7.886247131	7.840407843	8.048134949	7.682883933	7.906329746	8.089460856	7.915313996	8.199851076	8.088310845	8.03715611	8.142001803	9.750008502	9.821454486	9.070147	9.56075878	8.345590834	9.054281066	8.296033429
8.454873596	8.382584183	8.246542838	8.408866223	7.41815898	7.254705428	7.973518016	8.187106065	7.685847229	6.55592494	7.231299911	7.321900643	7.90990185	7.784217941	7.723158951	8.162534342	8.117382382	7.806294931	7.424897476	7.548009866	7.295430874	7.529549732	6.904277167	7.132009741	7.752535429	6.510713587	8.290022408	7.526658528	8.167509418	8.093919419	7.847940086	7.981056319	8.003643273	7.563248904	7.901777669	7.164366281	7.972571962	7.731202091	7.637876378	7.860515057	7.913667891	7.890791549	7.512740832	7.563460114	7.612717253	7.091335865	7.636968829	7.718339265	7.284443116	6.978618939
8.5232326	8.585039857	8.55612001	8.569890014	8.367028798	8.469437148	8.476688624	8.597892406	8.519867042	8.254598406	8.473165047	8.82307368	8.391740098	8.178617794	8.340859708	8.6120187	8.210026687	8.17663658	8.519301692	8.110556951	8.282517785	8.149023281	7.838971165	7.724148943	8.167065789	7.742646434	8.465010999	8.162957489	8.217395717	8.423749719	8.146751935	8.517178776	8.392126672	8.218720438	8.579945393	7.993308213	8.530285653	8.352224635	8.218298945	8.668747207	8.237492487	8.3989556	8.27664144	8.711634181	8.323925523	8.468427308	8.493940199	8.436614874	8.54471094	8.850714289
7.466639887	7.233232156	7.58603842	7.478825291	7.605041441	7.788680631	7.49426434	7.890136665	7.417060678	7.646876802	7.395642657	7.465369744	7.347860433	7.659082597	7.267835595	7.677040676	7.700908252	7.66212892	7.737468377	7.519393808	7.692048967	7.372657428	7.702285584	7.68024209	7.718093316	7.972045183	8.032409919	7.805478809	7.993978958	7.818992967	7.85766667	8.215318901	8.155468512	7.625962925	7.344572696	7.694181091	7.83799601	7.454597844	7.851204	7.955200398	7.762441171	7.267579186	7.792555903	7.862654743	7.470081871	7.640136589	7.051684416	7.259968345	7.802419146	8.220264389
7.369734256	7.380072822	7.718575284	7.402683399	7.610614277	7.442040189	7.756895328	7.334001154	7.265744503	7.408707678	7.266164844	7.379934696	7.445076785	7.588517904	7.644281951	7.214052736	7.212927943	7.798696805	7.531478978	7.227090073	7.562723154	7.41598007	7.989087006	7.591628761	7.937721253	8.082558365	7.334494658	7.825245995	7.744729161	7.501105507	7.651647694	7.522173071	7.858044389	7.375680311	7.398801513	7.415404713	7.459750965	7.197337984	7.63115546	7.866310671	7.575971661	7.551237174	7.410222712	7.606090104	7.336141165	7.426265624	7.483186456	7.665682571	7.772916686	8.04750372
7.510687416	7.973818631	7.704365962	7.490576983	7.834573897	7.614251568	7.992612425	7.601564288	7.613325825	7.818546881	7.674356828	7.565389766	7.579206802	7.824213357	7.957415959	7.694543703	7.587948813	7.967482258	7.6891893	7.707777598	7.762124803	8.05113089	8.269559791	7.765035423	8.24432928	8.13588473	8.029312061	7.972465165	7.963237114	7.727010675	7.93106221	7.529125464	8.135918711	7.461140272	7.677398702	7.717052747	7.547877071	7.867117148	7.816334919	7.961694898	7.671220626	7.737542599	7.641733767	7.672507149	7.214397605	7.999836051	7.971163496	7.809927551	7.774074194	7.698826014
7.062219226	6.828619032	6.995386406	7.101816656	7.36499643	7.288497347	7.027881637	7.075068845	6.949190112	7.371184112	7.188958393	7.228794015	7.05159486	7.414402344	7.52361725	7.044527173	6.987130523	7.386766429	7.216188931	6.844769133	7.398646598	7.111743664	7.484254033	7.180697364	7.163877034	7.527238668	7.05777677	7.268532885	7.047013654	7.001774125	7.144752211	6.747029341	7.191238387	6.649053489	6.91393063	6.836454522	6.801930315	7.010705623	6.926419625	7.218506801	6.996807892	7.124861906	6.976645613	7.516211908	7.234226171	7.402666936	7.338604956	7.460516434	7.404242639	7.891217352
7.823375315	7.934535537	8.006288672	7.94128645	7.574669181	7.689938073	7.129499419	8.029851796	7.408118472	7.812403906	7.573983878	7.536465658	7.414284845	6.940427811	7.349450254	7.913569742	7.989717919	8.09904682	7.730059163	7.713951601	7.887095288	7.271122135	7.686837622	7.35882859	7.434398928	7.566196819	7.965155596	7.391376057	8.108818448	7.720466379	7.909506052	7.793911345	8.371779073	7.637440676	7.306041554	7.612846737	7.469600978	7.520025707	7.52564782	7.588758161	7.507496032	8.153080451	7.852354299	7.812940109	7.740790009	7.975025424	7.79622201	7.499523112	7.620819838	8.397260357
7.474998199	7.278776494	7.446369088	7.480033725	7.504076815	7.532527327	7.839219252	7.844460569	7.588826356	7.725081187	7.255564258	7.51458619	7.593421513	7.060731634	7.526369491	7.906535875	7.948391967	8.155281121	7.464133719	7.589243007	7.920739048	7.584166499	7.929417849	7.43069895	7.578203372	7.608787048	7.803616322	7.556503012	8.01812982	7.464801937	7.888711956	7.619773757	8.123258252	7.479592239	7.540585157	7.633172406	7.234364099	7.406724595	7.470180963	7.664895506	7.457517844	7.89380963	7.394989539	7.654779542	7.467970919	7.757522072	7.695368878	7.59024217	7.54609736	8.056897411
7.679212127	7.399872322	7.133998871	6.895976385	7.171387704	6.918338308	7.63565537	7.20962112	7.086388133	7.158309302	7.102591317	7.333435222	7.066083124	6.879187101	7.057091617	7.315903705	7.137580402	7.397277779	7.226083411	6.905123695	7.220652219	7.278369605	7.279893788	7.056688594	7.215302948	7.302017842	6.861300577	7.178232968	7.185383533	6.942320231	6.877109541	6.672623929	7.501539646	6.881504744	7.336570483	7.23274741	7.061971617	7.050868959	7.326755392	7.182966013	7.32092769	7.394053204	7.147113661	7.067322857	6.829269004	7.374578078	7.199044123	7.200168001	7.29332588	7.371999573
8.139599985	8.084639688	8.08873759	8.038405723	7.873280269	7.769635287	7.601207533	8.045731369	7.86177548	7.593954631	7.746693084	7.90549235	8.01024005	7.921469769	7.874628536	8.310379752	8.227778387	8.294566779	7.590649606	7.81529936	7.649022923	7.39330158	7.626529564	7.683905349	7.420521316	7.18403443	8.050542245	7.639438435	8.072345205	7.661614686	7.701650203	7.716843842	8.222151635	7.777302352	7.661809884	7.712329386	7.678915015	7.769530056	7.907648181	7.837211543	7.871684094	8.20357322	7.836581489	8.00982352	7.979797773	7.733328503	7.976346356	7.767761826	7.874895155	7.963381472
7.355913988	7.329670135	7.177275771	7.2464633	7.1665374	7.251044536	7.946063696	7.014589437	7.382542286	7.108843691	7.199914925	7.289076297	7.211779952	6.741605422	7.199711628	7.070936347	6.967305281	7.270286701	7.203298346	7.115094917	7.040479652	7.441976251	7.188596049	7.341528445	7.563246171	7.266822981	7.313611425	7.500626094	7.233336528	7.07170564	7.304769844	7.142444409	7.240372439	7.299509904	7.952685872	7.23965927	7.589182911	7.604208595	7.228119595	7.652964904	7.613343387	7.314383193	7.070318387	7.279511026	6.713920665	7.19339408	7.315341541	7.547839114	7.417505344	7.108827478
7.594526153	7.670650256	8.049838408	8.023518127	7.826296475	8.050388268	7.8415939	7.616341476	8.038540778	8.336039247	8.327506122	8.103026592	7.814443103	7.940756941	8.007001107	7.502908264	7.562319207	7.907138082	8.103838805	7.678988944	8.038750578	7.966603059	8.461304148	8.194138787	8.056215327	8.378577623	7.770333955	8.252457851	7.809430607	7.650245092	8.143452355	7.605816831	7.889737518	7.725999048	7.932816559	7.938209532	7.941556328	7.944302305	8.012275943	8.092764973	7.954429278	8.014987119	7.282487809	8.20150912	7.865128881	7.912634686	8.140516291	7.824976629	8.184663091	8.841470391
8.098966356	8.405170467	8.302433728	8.291655946	7.996372218	7.834656527	8.554940226	8.090677368	8.283343319	7.621105497	7.859302421	7.861867951	8.181887239	7.768895789	8.23226118	7.885043738	7.868749719	8.214739879	7.822596368	8.002919436	7.745892152	8.028559114	8.006961996	8.049315033	8.407470284	7.938311975	8.499997968	8.459265896	8.371655589	8.487506273	8.248525257	8.466031216	8.462866804	8.247312495	8.294130091	8.045607965	8.336116339	8.32459922	8.256508456	8.581832538	8.329709687	8.337881932	7.801926473	8.257399033	7.977945523	7.959322884	8.202207241	8.242638327	8.269484817	8.230903076
9.338528735	9.062076773	8.884343083	8.977721144	8.981196124	9.464275572	8.604241953	9.256589475	8.417109402	8.715288962	8.500839338	8.36837021	8.882232942	9.156728238	8.676471402	9.16466645	8.659400366	8.468997209	8.741333546	8.452531997	8.561369123	8.836183742	8.351338366	8.51888118	8.837285403	8.851502562	8.884251683	8.562566139	8.604886249	8.609740962	8.616685851	8.928893877	8.880119116	9.044631164	8.262133668	8.507409007	8.780699168	8.168517541	8.825601439	9.157249036	8.660379343	8.117084584	9.078682983	8.905643951	8.879136223	9.412851071	7.973629217	12.83876956	12.17173176	9.015686225
7.655486953	7.787164047	7.566600428	7.752132754	7.715532676	7.549161414	8.453751617	7.345905877	7.678558515	7.766150491	7.697186649	7.645205311	7.52704129	7.459000982	7.713829557	7.237382782	7.426659163	7.672676713	7.713513549	7.512559559	7.642116162	8.019389842	8.268110227	8.086322215	8.667001441	8.527831586	7.903641432	8.289222182	7.673797158	7.818877748	7.929014176	7.858499522	7.927166276	7.711611204	7.721571527	7.790039916	7.87934211	7.78071518	8.092254429	8.264645404	7.880440357	7.783328811	7.578682952	7.585426753	7.286474957	7.519379707	7.524709264	7.825420116	8.001326035	7.968699396
10.66972581	10.54254612	10.4282627	10.05170116	10.53903478	10.54057499	9.13302825	10.63582974	9.803285295	10.13950214	10.18995221	9.439020592	10.60727738	10.76341904	10.18264254	10.86484639	10.58201664	10.04472411	10.27887171	10.32341853	9.756277819	10.1729501	9.083127029	9.793655484	9.594480493	9.503123107	9.921953804	9.778639588	9.781437742	9.995795288	9.372793437	10.30876574	9.699747312	10.20467413	9.21040927	9.452643947	9.847024801	9.615890445	9.796619268	9.771455731	9.769741585	9.868191385	10.63765701	10.11210267	10.27242177	10.64303364	9.622947799	10.5942486	9.219955352	8.930160119
8.728881703	8.780651221	8.838443351	8.710430885	8.801538408	8.586615364	8.702468691	9.277292754	7.963045196	9.006648269	8.613671347	8.046981043	9.147098654	8.865440784	8.348430678	8.645936938	8.776324914	8.391249914	8.445864439	8.698050992	8.049638706	8.395279906	8.644795867	8.334346622	8.610073902	8.927004978	8.927604751	9.054125402	8.102152046	8.57947229	8.406895022	8.972707428	8.449246999	8.300043641	8.260029704	8.147642485	8.363602594	8.257862946	8.154119702	8.664799357	8.311013915	7.925880242	8.867747195	8.070087823	8.341011172	12.11052043	9.018545252	8.614346135	8.252067304	8.41802287
6.955946839	7.085405624	7.150654979	7.32159725	7.485752907	7.424476125	7.389626389	7.368169552	6.951082673	7.743452846	7.658029878	7.70173092	7.452284877	7.65946462	7.636627573	7.034653441	7.201178626	7.591327568	7.530627947	7.321322419	7.385178029	7.254424827	7.638863748	7.425754236	7.433555125	7.78452243	7.520321973	7.714490154	7.006021274	7.409217047	7.286293547	7.359651861	7.386001399	7.15820422	7.3227727	7.230674021	7.457203387	7.364774528	7.338779787	7.670518922	7.3504514	7.332520545	7.482956724	7.696816434	7.317723464	10.47819771	7.556245679	7.421159219	7.584735606	8.308446815
8.813457039	8.795491539	8.737151665	8.674812152	8.268349707	8.407117971	7.628950926	8.847880924	7.900730002	7.901454716	7.721216356	7.810939737	8.148526951	8.304695489	8.18203237	8.664745819	8.645024086	8.369207141	7.790608777	8.182070643	7.821433361	7.768769309	8.010009356	7.912401625	8.222808382	8.37127304	8.785877411	8.292619931	8.323587933	8.644040494	8.193258188	8.810204302	8.415265693	8.368337383	7.650150663	8.204445648	8.090356183	8.166973994	8.229039025	8.059649742	7.448535117	8.636067969	8.626149548	8.315003744	8.503601613	7.997230358	8.400329627	8.051048866	7.91753089	7.838283058
10.15033886	9.612644129	10.06318371	9.888833748	9.305416719	9.29753727	8.43077551	9.737416443	9.084303612	9.261081151	8.874721326	8.992195731	9.548258063	8.424207041	8.979687528	9.410187031	9.413928708	9.499716512	8.181030914	9.139140273	9.498423139	8.597903924	8.358360925	8.240889508	9.459096857	9.234869169	9.747466365	9.035683729	10.38295804	9.353415057	9.46552335	9.557556735	10.13844375	9.741439223	8.302663038	9.417180344	9.40532608	8.658662411	9.700164251	9.317120604	9.016205887	10.28856429	9.871109615	9.638268502	10.01861845	9.583882825	9.447621068	9.237728114	8.268023307	8.660869995
10.90462	10.47590313	10.90890906	10.79473804	10.04335347	9.933226851	9.161126344	10.14064998	9.734826065	9.800713983	9.335299816	9.523892635	10.0947009	10.12905405	9.530353426	9.653897331	9.770504509	10.04670905	8.9717246	9.726759608	9.94508187	9.261125719	9.388193407	8.845233137	9.895161398	9.766825009	10.23692392	9.771130654	10.67082515	9.812673484	9.894028194	10.08653206	10.42682508	10.13308188	9.045842487	10.0101415	9.880309818	9.335502874	10.21072277	9.861955077	9.64114201	10.71835789	10.36393706	10.18033506	10.54341773	10.04183526	10.20520994	9.971045073	9.252100975	9.287631292
10.35638248	9.98142085	10.42829439	10.3337804	9.322584602	9.303756265	8.715073499	9.835382064	9.344834403	9.171377804	8.994835536	9.129929113	9.785843526	9.726655792	9.042955499	9.544828657	9.507555419	9.760495156	8.45467173	9.349530625	9.585023959	8.686017511	8.934870354	8.240320669	9.948003212	9.752706308	10.35103645	9.561194874	10.26522355	9.677310435	9.768389824	10.0463375	10.41318808	9.935799381	8.418736516	9.439832457	9.57161898	9.009725759	9.993073801	9.421923214	9.278999574	10.37351407	9.756805712	9.760394319	9.978119803	9.460971741	9.503444911	9.171386839	8.682925437	8.628387717
10.11285004	9.94807175	10.23988076	9.97742821	9.599054667	9.556039651	8.627518633	10.26406947	9.649829942	9.149961782	8.980101973	9.30562747	10.16757675	10.15980895	9.566566338	9.589798461	9.546839539	9.854581394	8.537135179	9.527401425	10.02672323	8.901718949	8.722605717	8.30925761	9.472538542	8.645006479	10.08663692	9.151983101	10.44088339	9.89399972	9.974041601	10.1703713	10.61579828	9.884810586	8.596914124	9.290134889	9.76717083	8.727535895	9.860121379	9.508620042	9.374980543	9.813669028	10.04184436	9.869894937	10.28064857	9.598241431	8.982917472	9.711986655	8.60095258	8.926189714
9.383058707	9.612332125	9.525137845	9.20609345	8.332944763	8.685518397	7.850829172	9.595185906	8.602034142	8.245466252	8.410855286	8.400668834	8.687773635	9.603924988	8.895316223	9.502675371	9.456865777	8.829955911	8.394505427	8.982330242	8.691913387	8.646494473	7.849066926	8.37613582	9.040309426	8.728891823	9.611274458	9.079628497	8.55904769	9.585705913	8.501274408	9.693685354	8.923363055	9.241104504	8.243911168	8.391806795	8.831527758	8.332468352	8.955621149	8.852203262	8.933637577	8.869010676	9.091081721	8.783563973	9.367133784	8.207274959	8.121219905	8.250624775	8.020963734	7.914608352
7.508959973	7.417519877	7.403866636	7.355697213	7.444707219	7.353747535	7.861700861	7.415913497	7.401541077	7.326966741	7.377177571	7.420357036	7.517309554	7.47398082	7.363793306	8.46406449	8.061829971	7.461560479	7.546357317	7.590071222	7.567761991	7.797377369	7.949055389	7.845287013	7.845634522	7.817182518	7.319214594	7.670767532	9.019107293	7.549009328	7.50665781	7.331681003	7.804316263	7.56245697	7.450891944	7.557186925	7.922926752	7.520840219	7.746843756	7.858597378	7.661664705	7.355760806	7.419089974	7.371855085	7.285206875	7.370686291	7.191977044	7.415858833	7.539478938	7.583958255
7.928177612	7.724692525	7.749171597	7.250028316	7.903293023	7.771197601	8.234093768	7.933959694	7.706741148	7.792333586	7.545839695	7.484852329	7.968702132	8.079486189	8.197455126	8.641610443	8.450845561	8.195933252	7.884684713	7.988251517	7.818305704	8.063780149	8.561196338	8.177499255	7.952669162	8.327178943	8.012645221	8.01832834	9.242092351	8.097602389	7.807918698	7.617806095	7.902893092	7.949636886	7.846371968	8.107128722	8.379606242	8.095084689	8.005347508	8.274608822	8.0052743	7.704657757	7.704743597	7.785786514	7.526226039	7.659088563	7.61773635	8.039927446	7.69380878	7.925184938
8.071603697	8.054615257	8.147098807	8.083857569	8.293488414	8.277009063	8.314881241	8.096748457	8.083506336	8.458833011	8.402402208	8.314110891	8.331446223	8.283928447	8.159524646	8.821320733	8.601590098	8.346922469	8.466312863	8.25367107	8.198522032	8.44268666	8.97755956	8.337177605	8.218966721	8.448920957	8.112036607	8.2900792	9.410798235	8.08575454	8.169017955	8.010244065	8.317002781	8.015393099	7.719907269	7.876960616	8.378686573	8.123566797	8.222468706	8.448778959	7.979125119	7.96107183	8.273331066	8.540700535	8.064715893	8.230030914	8.006714278	8.266239771	8.296809438	8.953321248
7.119989099	6.982371435	7.018902472	7.168551014	7.44363786	7.377264617	7.641490636	7.357411629	7.370058385	7.365488775	7.424800289	7.348743154	7.57688028	7.421518467	7.585631813	8.174235876	7.822843047	7.267313324	7.563699751	7.386717639	7.470847522	7.607217142	8.104882864	7.724214845	7.499608053	7.685849582	7.194079516	7.464683358	8.623794474	7.264059234	7.302659773	6.901169327	7.458151133	7.23217408	7.095689415	6.991913205	7.374141343	7.269028633	7.354298912	7.590149234	7.213458842	7.129929899	7.553822549	7.460482043	7.069057679	7.435928411	7.376293296	7.576687129	7.509094862	7.985044621
6.091168884	6.065987114	6.112855578	6.082906795	6.051647438	6.049311712	6.66096053	6.029726294	6.252592406	6.099772408	6.057462923	5.985145366	5.983877065	5.744535219	6.045428468	6.194648501	6.178926561	5.996778637	6.034363875	6.015689861	6.163665601	6.530720246	6.709241035	6.445637223	6.425328974	6.566665907	5.906458347	6.372269608	5.950964644	6.004005654	6.210337796	6.098029117	6.13936312	6.044584239	6.143027217	6.182150105	6.148086609	6.104511695	6.168730756	6.348003898	6.164642937	6.177314347	6.069757215	6.285855497	5.84617284	6.387943397	6.149202958	6.325116657	6.297254067	6.173827322
9.082476904	9.111104621	9.276066771	9.045083135	8.193732114	8.334256801	8.38177943	8.960893569	8.318420064	8.391889646	8.406111192	8.34531086	8.321045638	8.752933219	8.26494392	8.846626596	8.982650724	8.51018616	8.536750487	8.524264967	8.442796967	8.41378546	8.199702911	8.254029126	8.707540783	8.421018412	8.839194996	8.405730847	8.734785345	8.615378123	8.495193112	8.811637368	8.842285693	8.805961126	8.601941475	8.524308805	8.421532286	8.663538392	8.781676979	8.53771785	8.696343143	8.840427046	8.721887395	8.438141787	8.748357626	8.32036793	8.681310489	8.23957598	8.313471258	8.150687514
9.806461738	9.272967732	9.47008836	9.330618893	8.668760503	8.816832578	7.915114078	9.649687288	8.337276421	8.500559246	8.481571315	8.279438893	8.94741722	9.564570705	8.746133124	9.490920138	9.456312513	8.654236433	8.589715068	8.879824215	8.119565419	8.420247833	8.202290112	7.956716456	8.860382189	8.632246008	9.520507998	8.736890447	8.564967794	9.152879042	8.352990777	9.285244014	8.564483076	8.992349772	8.139729631	8.065033161	8.635039365	8.680896735	8.396881628	8.614974193	8.655449104	8.810482561	9.15188658	8.718141127	9.089049038	8.634580727	8.557942187	8.503632147	8.075336407	8.270425638
10.32700569	10.20957888	10.00490423	9.770838109	9.228601945	9.472085629	8.705938025	10.12814483	8.877437488	9.174331348	8.736230896	8.292818589	8.493988738	9.869838185	8.943093439	11.64710162	10.69199928	10.80493478	10.70154275	10.41696281	9.990052195	10.93359966	9.666182866	9.70333587	9.848625946	10.46954212	10.47972293	9.904574155	10.57424311	10.75036252	10.92503848	10.57983973	10.21090996	10.4583766	9.704153757	10.39783946	10.66804434	10.40850093	10.23455025	10.1692952	10.1973339	10.1895633	9.439935644	9.412099218	9.465929539	9.741262955	9.017217987	8.911819549	8.515797074	7.793140263
9.311421395	8.879661086	9.048656705	8.709650217	8.191703044	8.42392164	8.020516686	9.204331887	8.343627283	8.207599487	8.170477223	7.754487019	8.290429834	8.784708523	7.95733435	10.93067375	9.953462841	10.00225531	9.837882121	9.563928567	9.497472302	10.1294446	8.514315467	9.02874638	8.565034878	9.046987714	9.147212394	8.838571409	9.580285169	9.855493803	9.799369796	9.483484955	9.266145784	9.386650353	8.643438048	9.235025896	9.574713649	9.309437076	9.169291808	9.106195918	9.302637213	9.106965612	6.134078538	8.499367684	8.518887842	9.644660832	8.17387154	8.109258411	7.906767998	8.439383496
10.06870328	9.945696916	9.773680767	9.513622863	9.56666704	9.874462566	8.259677254	9.821371547	9.108611141	9.436089503	9.291048209	9.069160114	9.667327662	9.920579928	9.259116646	11.37192518	10.42089727	10.51560399	11.04156474	10.30017785	10.40238178	10.95478417	9.772430752	9.676463922	9.028306604	9.503800021	9.813288993	9.565232974	10.37172617	10.46534372	10.57548627	10.28289523	9.961236431	10.30056189	9.680073255	10.19315976	10.54917761	10.10501561	10.01259557	9.939254515	9.945354925	9.991941549	10.01738735	9.955627589	9.879025174	10.11126758	9.209558988	9.275063288	9.040301464	9.483475306
11.21458015	11.25411283	11.00129625	10.86452079	10.78183462	10.69858895	10.28729051	10.96323223	10.46651321	10.71690079	10.53257914	10.15905583	10.87045751	10.83585875	10.58538277	12.57092113	11.64168088	11.88175936	12.13725456	11.43785334	11.75101768	12.25686982	11.3826649	11.33772883	10.79147696	11.30626668	11.23546935	11.20188811	11.63823913	11.78859648	12.09090973	11.5633947	11.25439647	11.65185691	11.45010614	11.73162453	11.93154929	11.5422763	11.20683393	11.40764784	10.53920056	11.28028523	11.07661421	10.93020876	10.84295331	10.85561723	10.49839351	10.64401177	10.17427134	10.39199908
8.779671677	8.556147111	8.551638266	8.404654744	8.268034288	8.266633296	7.856359237	8.595084575	7.664906958	8.218913128	7.927137233	7.79215505	8.434404401	7.740708754	8.011580772	9.052182897	8.786507556	8.328922702	8.332224977	8.324118955	7.952051749	7.93651987	8.219061033	8.061194391	7.989949808	8.213123791	8.337016995	8.133906023	8.177823065	7.961699141	7.946990019	8.127285441	8.111473597	8.14989029	7.791312592	7.980514914	8.137547279	8.122942016	7.699783382	7.98551661	7.904786529	8.235704057	8.535744072	8.405126534	8.135664993	8.453473497	8.305261289	8.009416639	8.011730744	8.265347713
7.468702718	7.196536917	7.28933662	7.236281445	7.260223365	7.134402441	7.661441834	7.399348437	7.076436534	7.225197568	6.914173927	6.919454763	7.170670499	5.626016522	7.241682379	7.684821929	7.715415261	7.57629536	6.931954442	7.205675192	7.242733925	7.430865916	7.541651816	7.300741797	7.216765095	7.36347532	6.865261562	7.214297174	6.933307812	6.614087082	6.969812583	6.618294804	7.208887912	7.34414413	7.374667997	7.515488429	7.282444579	7.60034055	7.256261666	7.30885578	7.223861317	7.792244288	7.207930458	7.050564181	6.719916164	7.250669193	7.321477228	7.218473454	7.164552428	7.14119426
6.467363966	6.762051587	6.859019845	7.491735417	7.706222536	7.559206051	8.288294748	6.688238181	7.657280539	8.044830615	7.872047552	8.107270501	7.763045855	6.367190255	7.761720672	6.669498069	6.538160943	7.567196798	7.823768411	7.19071072	7.751610893	7.836235356	8.363402913	7.783474651	7.851002276	8.143847727	6.642313088	8.038798615	7.309239053	6.962907964	7.656257886	6.728636525	7.112185623	7.361756947	7.579796491	7.690457851	7.756886113	7.844727406	7.577114853	7.977076596	7.705638094	7.493280996	7.510822571	7.975109903	7.352175426	7.459629431	7.882259228	7.834366276	7.994714838	8.6531311
6.522519388	6.415266357	6.499918187	6.656693834	7.439482363	7.478875607	7.416387597	6.762383222	7.43867989	7.744876391	7.678494324	7.936695068	7.258370105	5.893818412	7.230859888	6.522488158	6.581918162	7.115802001	7.494821417	7.102226045	7.482282054	7.456096415	8.123266401	7.503144432	7.191643124	7.280168366	6.170024589	7.329615391	6.793211584	6.67868276	7.23052904	6.654327631	6.943856667	6.717358044	7.545887356	7.17108367	7.160848403	7.094318352	6.623487023	7.126041982	7.587363376	7.067787349	7.194555209	7.445297039	6.968529641	7.435002846	7.649957187	7.473218202	7.670285338	7.758053198
7.780803812	7.684340569	7.906561266	7.898299263	7.944734272	7.914425938	7.723282027	7.741402144	7.669176429	8.100533533	7.802888254	7.796998005	7.62694598	7.678773091	7.708676815	7.88624593	7.830953553	7.932719451	7.730775212	7.477944906	7.678390654	7.701844076	8.082679882	7.620263594	7.648304659	7.923762319	7.70247112	7.951158011	7.516238243	7.498028579	7.557704107	7.573111983	7.614259132	7.697826838	7.798482392	7.801014007	7.791252972	7.835099323	7.861989235	7.905799496	7.888580703	7.870878551	7.904986696	8.021486608	7.522297968	7.824000581	7.895492668	7.771137311	8.112296171	8.177014261
7.707477944	7.718860202	7.819353903	8.023347817	8.397994977	8.420386773	7.921863283	7.713814038	7.90061444	8.665782708	8.42729066	8.394011536	8.166643655	7.815336091	8.187545444	7.699037639	7.757101129	8.024824761	8.43018924	7.942063733	8.121027798	7.698888257	8.36980263	7.812665039	7.712220431	8.015466225	7.640217937	8.036549839	7.75570611	8.011187983	7.924245987	7.755951801	7.935521196	7.590837717	7.902840376	7.845931701	7.813481158	7.941370452	7.747713344	8.168329599	8.097394694	7.922950622	8.359402849	8.732172552	8.204542271	8.104491064	8.327396061	8.235503223	8.502929121	9.311286625
9.072955064	8.930521843	8.94822799	8.85137137	8.167864292	8.01688867	8.130117896	8.778910814	8.003601808	7.899916989	7.880100084	7.882389626	8.241791849	8.377101612	8.114050743	8.827980681	8.676061265	8.655109115	7.807176523	8.239525591	8.038082994	8.023666549	7.663225373	7.938082804	8.373336358	8.287646769	8.475732357	8.282280526	8.719708881	8.245756348	8.217626562	8.287689503	8.888164725	8.355268996	8.174771799	8.503400778	8.237382931	8.314585308	8.661002694	8.440212956	8.346100142	8.85824748	8.412351176	8.128147161	8.296408109	8.457138904	8.313387809	8.320656236	8.046498677	7.919541755
7.177985434	7.44297675	7.613879426	7.520224485	7.962663453	8.093009023	7.994957836	7.586060232	7.677195059	7.837981716	7.990288027	8.271340446	7.908297274	7.656835686	7.911571166	7.2531713	7.273540358	7.838823103	7.712047148	7.547368215	7.330586984	7.602118918	7.922838968	7.659715781	7.58614746	7.781702782	7.66610227	8.10040811	7.355508125	7.590350515	7.447925252	7.508646931	7.616372924	7.333753997	7.653814651	7.501951197	7.668626772	7.714998889	7.69018926	7.987637076	7.83771334	7.540835896	7.757445558	8.216697372	7.510379859	7.917720425	8.011063805	8.007284382	8.287255312	8.798825368
7.148926751	7.238634828	7.341466694	7.488690388	7.518736458	7.352153767	7.670576789	7.173792252	7.310187211	7.437574009	7.488419846	7.542873342	7.580291975	7.241491845	7.414574665	7.355260211	7.190100321	7.306613005	7.268821755	7.123429008	7.168168497	7.239493054	7.324333996	7.275343853	7.609950813	7.566529534	7.437701258	7.774308765	7.303548909	7.361639276	7.3083159	7.418964506	7.493943398	7.234176444	7.676799195	7.073741022	7.362345445	7.583147279	7.237837025	7.603206281	7.690230027	7.334133781	7.083275198	7.522150351	6.874525004	7.312711504	7.398225282	7.438681077	7.507565655	7.522138108
6.665879019	6.504626225	6.590203218	6.708834481	6.570367195	6.654145631	6.598892298	6.497628314	6.737117115	6.799205682	6.808242306	6.880857282	6.765676781	6.382983684	6.535308364	6.491905962	6.183136372	6.370367015	6.854608567	6.406837114	6.689531506	6.499189173	6.721184159	6.433540719	6.458470569	5.955145957	6.382254024	6.445895732	6.685414432	6.259633299	6.350060235	6.733482958	6.547637119	6.311943828	7.111732156	6.129152685	6.607946828	6.693232758	6.323692885	6.772085144	6.969015951	6.697559701	6.333359087	6.944530066	6.215753234	6.511154258	6.624821301	6.641900379	6.840708014	7.362192105
7.231172424	6.997848523	7.254664706	7.133349079	7.381195885	7.370319982	7.264850952	6.939973259	7.2273122	7.22372545	7.627194021	7.775794679	7.757206516	7.27120076	7.534072475	7.236411093	6.991053043	7.252840828	7.458452671	6.981901639	7.058158788	6.977869098	6.951236289	6.683428804	6.92127564	6.225946143	7.094832882	6.885844294	6.999524268	6.981440363	6.820406045	7.141761542	6.90270005	6.466257013	7.395227183	6.326485572	7.134214303	7.203569472	6.667956164	7.390163317	7.232772236	7.054789351	7.179929059	7.944538354	7.084593525	7.374033331	7.280788734	7.335523841	7.434391996	8.007189288
8.065413954	7.837356508	8.01256317	8.115825212	8.099345636	8.161933293	8.504766383	7.779753531	8.227620292	8.086419103	8.040194387	8.586579337	8.281775004	7.3913654	8.128533576	7.863634022	7.618165091	7.702243343	8.033765292	7.83893894	8.009245517	8.152989309	8.109080793	7.646014216	8.278071895	7.777125644	8.011942521	8.036518345	7.663658261	7.870918307	7.989189389	7.939206409	7.877008951	7.766379385	8.394423627	7.761631697	8.170087237	8.207135564	7.953675176	8.312260638	7.986589845	7.758253752	7.930433005	8.413554974	7.925612497	8.153412157	8.239661019	8.20207384	8.247284433	8.901416216
5.958536923	5.633552883	5.676113217	5.780384734	6.026291998	5.883231822	7.043867992	5.375460142	6.016558649	5.443908995	5.407032711	5.489416898	5.44415363	5.37753361	5.833603119	5.367825602	5.513189416	5.862292404	5.47371958	5.600888035	5.790592279	6.319687036	5.812550223	6.563402949	6.319458833	5.865592142	5.535081674	5.653903478	5.672607541	5.569416288	6.283237036	5.605935431	5.845980577	5.788092892	6.399762733	6.139283598	5.845759723	5.563682462	6.439605849	6.31445748	6.005960885	5.728797084	5.806804274	5.761517326	6.106848696	5.726253843	5.312698034	6.180588137	6.017514595	5.612126397
6.028132886	5.817420753	6.17689102	5.993346505	6.457121116	6.012849783	7.710737825	5.564238323	6.47520063	6.240860716	6.156460681	6.277947259	6.201448011	5.801449818	6.231826816	5.323878397	5.424638148	5.846201196	6.431411719	6.119909553	6.43947467	7.006810382	6.360418705	7.169599639	6.441484052	6.156140423	5.981597644	6.121398636	5.980797916	6.039857145	6.624182884	6.076765698	6.264826753	6.304593156	6.604414097	6.567577812	6.663008563	6.119247113	6.626128379	6.624808584	6.437505787	5.684392523	6.000417074	5.923107246	5.475547276	6.157669068	5.963169365	6.301241357	6.423781263	5.97720857
7.367270956	7.335258044	7.347544691	7.230640952	7.282467283	7.159144777	7.588323066	7.235765944	7.125791875	7.225816884	7.169791085	7.129260521	7.484000312	7.602810704	7.555002432	7.212648313	7.29478858	7.486280079	7.072588243	7.176070354	7.225096899	7.5667477	7.268776662	7.471537419	7.522242221	7.552326038	7.279817323	7.638245792	7.277093901	7.132782198	7.372952977	7.310564208	7.295343412	7.421558232	7.562592066	7.445303789	7.555536993	7.404348161	7.703612645	7.876663967	7.764239738	7.250046165	6.982066396	6.902352837	6.833652761	6.953323235	6.610535015	7.188449688	7.147952037	6.796509973
6.829063227	7.078478762	6.933101998	7.10728827	6.980944054	6.828437635	7.538345978	6.65329313	6.912060175	6.961439544	7.135075566	7.027258985	6.875565167	6.680404371	6.938090014	6.472734432	6.709029797	6.816950312	7.082977953	6.702340046	7.207541404	7.333694848	7.709041123	7.142852866	7.256135118	7.156418523	6.97655203	6.987347006	6.903649586	6.835575131	7.018906375	6.934177547	7.095111832	6.997445783	7.020026156	6.932590199	7.016838015	6.825658634	7.508698495	7.165479147	7.288498173	6.974562434	6.878028142	6.822894142	6.729360482	6.759177933	6.399950731	6.871376883	6.948243202	6.952285229
9.234007624	9.217724501	9.338153446	9.042360651	8.453849383	8.883457581	8.577754031	9.245870057	8.678211773	8.242554473	8.506508705	8.451522663	8.847541278	9.206201061	8.891679822	9.333031291	9.03190929	9.624045687	8.476975877	8.860172333	8.955675903	8.803985559	8.893171176	8.575584601	9.072324902	8.865385321	9.144934002	9.045087323	9.997310153	9.188508965	9.523792644	9.463278653	10.19810847	9.312954219	8.515557923	9.529523732	8.93867932	9.146334522	10.17116431	9.061786462	9.255919713	10.08922886	8.7594369	8.776538282	9.235253237	8.232035121	8.899566689	8.569911128	8.454142145	8.53507233
8.469497096	8.531883975	8.621683356	8.564542268	8.281441646	8.624914607	8.416203702	8.703922483	8.348199661	8.100852773	8.181001194	8.151763784	8.426508306	8.604648836	8.453044457	8.233844458	7.956514558	8.737953028	7.994977394	8.050772135	8.433938372	8.119827064	8.529456613	8.294993172	8.527828827	8.613197004	8.337697362	8.50782908	8.812363539	8.149205091	9.145200057	8.070580251	8.849768228	8.075895381	8.050825344	8.455532287	7.931146674	7.958639399	8.574933161	8.482185235	8.106770126	8.585100894	8.626869464	8.402822991	8.506364359	8.368895865	8.549528442	8.3718141	8.376382169	8.330104432
8.957531706	8.761747327	9.24523505	9.081332777	8.082470389	8.314240386	8.101355773	9.116440121	8.28099357	8.024062624	7.918039017	7.886052321	7.768207847	8.850446463	8.2649608	9.195633389	9.199348668	8.319580697	8.073851129	8.530660404	8.246691454	8.199700484	8.136608548	8.02311362	8.154490932	8.185894402	8.565920902	8.383709812	8.6553311	8.727757102	8.209229178	8.897681704	8.47524926	8.911011253	8.319107997	8.743245882	8.493536594	8.455640015	8.77678572	8.695363187	8.612618604	9.234767441	6.74665934	8.477425363	8.74011813	8.174706239	8.546758571	8.151636632	7.961243189	7.614012761
5.504498195	5.173118771	5.004574499	5.705907566	6.047050429	5.413367369	7.392480619	5.489305774	6.818839687	5.985223698	5.972397296	5.787560323	5.841494971	4.726989607	5.619162896	5.773102342	5.606324125	6.292191113	5.875131796	5.706383971	6.325759073	6.891426676	6.509991293	6.95470622	6.580454325	6.583010699	5.256397696	6.290424818	7.083721434	5.57425068	6.926577257	5.453285809	7.256309204	6.578934537	6.826732258	7.208503303	6.554764143	6.140044728	7.277264397	6.468248654	6.358018754	7.381263367	5.447027863	5.772633266	5.297748365	5.713190416	6.150957012	6.079294158	6.137567302	6.033015918
7.127857381	7.23867189	6.84470212	7.203887078	7.414366835	6.887264811	8.157326691	7.084779153	7.452332928	7.213926785	7.069456335	7.072055694	7.181172986	6.682458678	7.065825731	7.224337907	7.017910227	7.702627529	7.165174809	6.895432734	7.378310642	7.662528891	7.53092418	7.741522423	7.432925918	7.602685402	7.038311938	7.249420834	8.028761348	6.686481404	7.67112308	6.872398166	8.097138924	7.263279428	7.420306253	7.947504642	7.248890553	7.292407181	7.949085269	7.309661528	6.942765548	8.366650581	7.16910253	7.216562353	6.773598435	7.095845416	7.523268796	7.589418696	7.495523682	7.26258403
6.191720282	6.034231448	6.126150555	6.259100468	6.00231194	5.903317224	6.442158411	6.013911226	5.894514292	6.093246262	5.926513131	5.930347359	5.675828011	5.457630946	5.601375631	6.313925871	5.903542903	6.187958055	6.12960564	5.872003716	6.184869495	6.094509311	6.31414829	6.051701522	6.083080272	6.130512375	6.231454681	5.933167842	6.894193332	5.740339259	6.474670868	6.00010926	6.927855942	6.135452713	6.133762753	6.302875452	6.09238446	5.933409639	6.528766667	6.025756698	5.310885163	7.024301824	6.064966303	5.887222718	5.64939536	5.993774859	6.116955499	5.877109611	6.100499046	6.184415982
6.900978976	7.338104034	7.356283318	7.573825144	8.111880235	7.779870318	8.579682854	7.300225967	8.236666382	7.942758679	7.818091601	7.811954984	7.892491205	6.147794531	8.095316692	7.220077401	7.259234448	8.146878583	7.717230965	7.481569649	7.921726761	8.088859842	8.142965034	8.63041398	8.203629551	8.043790168	7.419635169	8.201382087	7.777685171	7.483931998	7.906666055	7.41223441	7.729942582	7.844619258	8.27079409	8.331330204	8.099264747	7.945275749	7.8047557	8.220533234	8.202520536	8.152507911	7.774296929	7.928335764	7.505223827	7.595437206	8.210715252	8.34629818	8.259576724	7.949458088
9.519486399	9.765988783	10.3402623	10.37905021	8.446418084	9.017518654	7.948082083	9.635772844	9.749985297	8.123172216	8.430267038	8.789822905	8.541123653	9.124128205	9.004174172	9.606585478	9.604285598	9.24667857	8.296646314	9.094247177	8.609334111	8.399425687	7.724328201	8.309061224	8.933822963	8.678038976	9.616112499	8.991059389	8.81806625	9.523937344	8.340264316	9.530405607	8.848142939	9.487447622	8.974946479	8.932211494	9.030558763	8.93171304	8.880739438	9.026331404	9.294121156	9.555243936	9.229369438	9.264494067	10.3253031	8.192813724	9.715682879	8.386779496	8.54404729	7.039354865
5.802620444	6.537575512	6.344028619	6.641381516	7.060357455	6.661147245	7.463321563	6.385571508	6.972139193	7.326485087	7.397245092	7.402728868	6.878139571	6.786206661	7.150992721	6.122954315	6.166733894	6.948341305	6.956140621	6.553780829	7.02786697	6.915155107	7.424218523	7.173455638	6.771718311	7.112496968	6.55642031	6.898673866	6.420168663	6.312095045	6.643746707	6.603451359	6.278090484	6.57867896	7.144028825	6.613532686	6.871807302	6.80623403	6.664220399	6.993620073	6.538113664	6.585687345	6.45837766	6.67945008	6.446512542	6.731889748	6.99281062	7.195264211	7.364734486	7.300505447
6.937337589	6.897309868	6.769227606	6.699820379	6.733781001	6.461988945	7.243650193	6.878268161	6.823013872	6.567815429	6.527289288	6.663166106	6.567350018	6.475915341	6.636941237	6.832908685	6.378273549	7.361500661	6.496108745	6.169072705	6.741776968	6.684079278	6.695675325	6.686441043	6.652195806	6.784198695	6.138069138	6.690451833	6.802305519	5.96571845	6.654783367	6.321658475	6.966972744	6.442543335	6.741152029	6.906452513	6.491091433	6.565743906	6.907032106	6.817206906	6.812978442	6.895498674	6.726542881	6.629191018	6.321781106	6.422740735	6.910323455	6.825750806	6.952480963	7.198064321
7.746629994	8.214545777	7.946716568	8.06762857	7.825798306	7.776484848	7.712800558	7.537635609	7.714005184	7.804305686	7.766202179	7.86909821	7.774290325	7.552454175	7.676459771	7.776518167	7.780575976	7.761717365	7.752944305	7.68529946	7.540442503	7.616703517	7.913962191	7.80892962	7.592421368	7.700215724	7.79918448	8.067777871	7.567598957	7.883677001	7.69987606	7.787137372	7.7898549	7.795902102	8.084906594	7.987820498	8.032129193	8.108976581	7.950094057	8.233673032	8.281965791	8.088422436	7.771267974	7.816219876	7.360793827	7.65865991	7.955415811	7.878649957	8.090054018	8.061735134
7.85906499	7.696512079	7.584005902	7.69375407	7.689629465	7.613836779	8.012965279	7.601301673	7.644191407	7.485606151	7.318775708	7.441580473	7.659434904	7.241487831	7.746765179	7.78221318	7.81993381	7.540166459	7.466916109	7.472934201	7.204386829	7.555574867	7.538907614	7.714237303	7.542243496	7.257466183	7.562979847	7.868472578	7.356954613	7.72431739	7.488866464	7.835971471	7.417314735	7.620203237	7.974114336	7.620962158	7.79151358	7.900800157	7.542989312	7.943398856	7.928072111	7.644297878	7.402973294	7.660777027	7.263274025	7.299796158	7.837803731	7.823196487	7.689866379	7.680046446
9.7175966	9.739555768	9.922846401	9.796041796	8.742203934	9.51254955	8.263030788	9.742314303	8.972142542	8.598648622	8.733467933	8.879411789	9.254880671	9.377762676	8.871570642	9.716029588	9.81705333	8.932176862	8.809840043	9.434779407	8.457795316	8.458900468	7.949601493	8.21651884	8.33406694	7.648239803	9.092303152	8.663969257	8.815624258	9.129560546	8.305990193	9.397853153	8.893473532	9.476083103	8.627442887	8.162956117	9.296339803	8.833560458	8.468974043	9.218389362	8.928382894	9.258935155	9.013983003	9.257109374	9.071176979	9.553889928	9.264308172	8.887989242	8.644813105	7.911298933
7.81237597	7.846146525	7.679334973	7.88134628	8.006134852	7.83261544	8.55124632	8.043238389	8.040786015	7.922226536	7.872310182	7.803525007	8.313038855	7.90997017	8.21463987	7.951610746	7.588300173	8.164634793	7.592201618	7.794874605	8.222835184	8.144117566	8.753577839	8.403517812	8.297328994	8.240877382	7.740286886	8.176369194	7.818200416	7.659044968	7.991428111	7.61808544	7.655491089	7.829597951	8.17420816	8.247857154	7.909614749	8.108196493	8.065763331	8.143865368	8.078327864	7.854589205	7.753195018	7.686387562	7.661608256	7.942823797	7.97285454	8.181979095	8.124713563	8.03729022
11.52747197	11.2534108	11.19011394	11.16722206	11.25356471	11.35776713	9.805038961	11.07535221	11.0134279	10.62871381	10.89943278	10.81990729	11.14070645	11.07986566	10.81532396	11.25461927	11.38785594	10.61760725	10.7554911	11.20033778	10.92092637	10.69688152	9.447651584	10.02209314	10.23425991	9.474547772	10.65465265	9.941308435	10.62869194	10.42821027	10.24019974	10.72623856	10.59385343	10.62036629	10.54281607	10.14951066	10.82482055	10.75126337	10.41048962	10.56224259	10.62583714	10.7681059	10.9899387	11.31616147	11.15388291	11.48242343	10.66233323	11.03463827	9.915999816	9.844145963
10.1987252	10.12845977	10.89298764	10.62174877	9.304344682	10.4825556	9.215876055	10.51193386	10.05666239	9.284031204	9.259267207	9.453147608	9.896472241	10.42422542	10.03462584	10.16437394	10.49840728	10.21655083	9.591334282	10.35973871	10.13998385	9.720413025	9.062638538	9.597409502	10.01376755	9.211363953	10.05797429	9.96031216	10.67859407	10.02680938	10.3746214	10.53106801	10.68393281	10.19664987	9.350979585	10.18384177	10.09421994	9.31328444	10.61937201	10.15863427	10.09123922	10.04023521	9.624881015	10.18911464	10.39008759	9.931240772	9.803511105	8.87245708	9.473957439	8.947919681
8.672396786	8.457011559	8.508900699	8.28922915	7.953028262	8.137095125	7.626948567	8.52877212	7.807161454	7.708387164	7.718083315	7.604192182	7.825458698	8.24788288	7.735431643	8.470482972	8.212885641	8.173294792	7.88002468	8.013609156	7.893474435	7.663032919	7.680324243	7.678885148	7.674583567	7.386472238	7.889070803	7.720952872	8.362566425	7.925247005	7.870462741	8.170986214	8.269668933	8.244661865	7.555476113	7.698105439	7.770552365	7.20867435	8.312821376	7.936035031	7.987477057	7.816362204	8.175080071	7.717860574	8.343328874	7.754622596	7.418094153	7.780338283	7.610537531	8.137898621
6.771347951	7.194390507	6.869974203	6.885281441	7.550294483	7.299721568	8.132131623	7.166100206	7.467217495	7.431290743	7.380130272	7.291866428	7.35083164	7.226163427	7.613768089	6.955523226	6.987780482	7.24936572	7.42443161	7.306136827	7.11269677	7.748094998	7.973978748	7.913020025	7.991426763	8.141234697	7.400817488	7.933439685	7.171688895	7.222469305	7.172614625	7.390522505	7.324011679	7.337512661	7.736010858	7.492645943	7.693477597	7.522617686	7.657267924	8.052709509	7.59918383	7.215191891	7.249341144	7.544710602	7.052081515	7.281482308	7.020358818	7.604704742	7.71487131	7.516771609
6.487350191	6.549884202	6.325559004	6.050532254	6.616357698	6.591643091	7.135687209	6.459381591	6.632216071	6.655611283	6.770895494	6.540672015	6.668443353	6.618318671	6.844437409	6.432203313	6.393406851	6.719237139	6.803833711	6.589182482	6.457323219	6.788558953	7.056583065	7.005748252	7.062288503	7.203334683	6.780378631	6.980575483	6.898169673	6.725621813	6.518989065	6.950921994	6.781264394	6.748893417	6.551716338	6.580291815	6.770267919	6.844370273	6.917773241	7.003866803	6.871975706	6.663691353	6.691280279	6.601947945	6.372141845	6.605414126	6.346161227	6.902396272	6.652242796	6.834149288
6.967114523	7.267781221	6.740042752	7.073804062	7.58816036	7.082947714	8.392596505	6.88162352	7.701296792	7.558238791	7.605023198	7.550629549	7.916187195	7.333918077	7.767687709	6.800046638	6.965956357	7.517320632	7.630549467	7.346647385	7.655997877	7.966238171	8.19256952	8.04054461	8.158879424	7.952916126	7.084956335	7.973855961	7.110540741	7.205763863	7.482734806	7.338308471	7.282427417	7.440236909	7.838111305	7.647530854	7.69391508	7.711147366	7.602114116	7.97738692	7.860535962	7.195003347	7.251597028	7.148996693	6.806191903	6.984319438	7.327087479	7.660050133	7.596156616	7.438102699
5.727754397	5.896346356	6.256232329	6.192574687	6.630831529	6.614485531	6.62976682	6.605745985	6.214681602	7.07793378	6.952387281	6.990244297	6.813521082	6.921890301	6.822239605	6.13531571	5.823117557	6.771635816	6.902504116	6.526405484	6.856347106	6.568902969	7.550323802	6.521352947	6.577557513	6.701381148	6.282255444	6.935995491	6.557148586	6.612131145	6.533898568	6.464821805	6.582358823	6.342947093	6.186978177	6.372739884	6.478263373	6.66404045	6.553305418	6.807272823	6.54897856	6.441090779	6.614243909	6.930717522	6.527496975	6.340157813	6.309938056	6.778840141	6.600182557	7.491006676
9.11844674	9.695691435	9.152073845	8.834706717	8.556957256	8.685578137	8.677495632	9.538357809	8.842553668	8.410871768	8.645157199	8.193867297	8.915623248	9.306176541	8.513505551	9.785943643	9.660063986	9.265386084	8.938426142	9.535469928	8.868521886	9.114684616	8.508826435	8.702476236	9.084156652	8.74883749	9.63846995	9.086478033	9.567695081	9.441319008	9.151902953	9.518417314	9.664414293	9.24899644	8.748075543	9.055575146	9.159708935	9.592150738	9.069475398	8.978441546	9.278319246	9.007566383	9.220115697	8.310691264	8.726902793	9.607470383	8.564536084	8.773077478	8.123007965	7.70015798
8.226768404	8.425416918	8.038764295	7.822086948	7.955995807	7.934527517	7.963888059	7.918482792	7.819112441	7.933594594	8.016723854	7.738081749	7.734279251	7.94636225	7.657115937	8.371629052	8.46196202	7.859637918	7.866694796	8.158695234	8.076145427	8.064036565	7.848725807	7.855960313	8.103744631	8.162639275	8.11826067	7.777489335	7.83254418	7.938328301	7.841567057	7.83964608	7.903091753	7.832601151	7.815079847	7.817971167	7.658419256	7.934958512	7.937596046	7.893611761	8.063839665	7.908757469	7.971053121	7.500876343	7.779502721	8.043896662	7.766037556	7.707941621	7.684320198	7.8778728
8.988596137	8.878158281	8.975347759	8.583422599	8.657186971	8.802625799	7.862583354	9.209103012	7.950505086	8.281490272	8.407653728	7.620984149	8.49938138	9.000440188	8.213986662	9.530647181	8.874894444	8.59043149	8.508909608	8.118567804	8.427554956	8.363398474	7.960305785	7.505014705	8.568239158	8.46395214	8.998738559	8.019322803	8.760486911	8.507922323	8.315397278	8.798517569	8.754913395	8.758182139	7.642602776	8.082726345	8.475065217	8.148694705	8.544706172	8.51128006	8.119405175	9.004457946	8.608187727	8.275889941	8.43240797	10.00883142	8.565851719	8.184590398	7.431495581	7.721673341
9.491841437	9.253915817	9.742046165	9.496220803	8.855650558	8.816028194	8.121226543	9.394196174	8.710298602	8.528868192	8.546608708	8.335114544	8.382426324	9.318730598	8.750765771	9.398180763	9.44343996	8.781234904	8.649009935	8.952428794	8.518847626	8.462242802	8.336943436	8.349648286	8.874559818	8.482395103	9.176553643	8.912407745	8.758923786	9.067389224	8.814521227	9.435226063	8.973200682	9.030556678	8.31150278	8.734820831	8.827158304	8.749500435	8.920605163	8.791856462	8.792345542	9.276294254	9.04276999	8.86687665	9.490843203	8.903113485	9.135045661	8.595174158	8.441521106	8.294479431
8.283760454	8.042652295	8.464227265	8.334579351	7.808172831	7.816974517	7.804699728	8.153698101	7.732199442	8.077505692	7.844336022	7.774327847	7.781108856	8.056041361	7.975054828	8.210071091	8.130336255	7.958765378	7.866982973	8.053970372	7.73554996	7.938226371	8.18853545	7.981442339	8.151121781	8.1996164	8.360889056	8.357394395	8.10690904	8.397874193	8.028734605	8.40535295	8.287361696	7.858155825	7.718044535	7.850314168	7.812194484	8.020778867	8.15603597	8.023830555	7.941037183	7.888004558	7.908663714	7.53758249	8.154821637	8.132663574	7.739998463	7.595462195	7.884765195	8.190120545
7.7022397	7.933494443	7.925924971	7.96716407	7.844353321	7.647912574	7.972601105	7.703562903	7.79454371	7.921431583	7.873325897	7.695958726	7.73411108	7.54333126	7.83248213	7.722545378	7.847241154	7.704567805	7.76206086	7.76536509	7.854465805	7.77688812	8.140992839	7.762352647	8.189379623	8.539164968	7.748912085	8.062796437	7.573062872	7.718642324	7.756490819	7.92716687	7.612754316	7.702633922	7.822206601	7.773873568	7.723269598	7.828029936	7.683904611	7.907256983	5.721701393	7.864187496	7.807480713	7.80503604	7.60400751	7.808589242	7.977314435	7.79861894	7.830302677	8.096196524
7.952707679	7.800277311	8.119619806	8.079868188	7.605764814	7.638068923	7.669335504	7.940796185	7.66799489	7.745641597	7.540772162	7.662945306	7.599663771	6.726516526	7.657270016	8.076857767	8.20291971	7.452874271	7.56607102	7.721841192	7.520158312	7.497409591	7.665807467	7.480586091	7.782313724	7.893467769	7.879882537	7.804890363	7.538129208	7.709219171	7.737461305	7.587197204	7.587741188	7.423978959	7.481876695	7.643022388	7.631657705	7.430020962	7.384297779	7.566613409	7.665421338	7.837772295	7.805491623	7.739747232	7.784117392	8.335245663	8.00711954	7.528975657	7.696339432	7.87956889
8.222842578	8.046405521	7.87276969	8.033453186	7.667592217	7.734682143	7.565214923	8.029629673	7.519074528	7.636601692	7.581281959	7.667054372	7.649727636	7.692075652	7.325147888	7.963090248	8.09505269	7.504297587	7.510357769	7.509101332	7.460237687	7.675758442	7.809551761	7.285710971	7.953829648	8.042925276	8.184778432	7.759846067	7.508544154	7.877544165	7.680098141	8.036729055	7.646753986	7.754675458	7.743876569	7.563196191	7.633688533	7.778333917	7.67665126	7.913233119	7.661227126	7.987226556	7.867419653	7.591043374	7.800811365	7.428958222	7.789272743	7.486076004	7.63395009	7.440783583
7.028271114	7.261127726	7.415437713	7.272284495	6.855341474	6.656577392	7.007187487	7.020343191	7.052461135	6.642170565	6.731619396	6.877349946	6.911478603	6.89983785	7.14569035	6.810848301	7.008320637	7.234791668	6.624335362	6.723573248	6.870581962	6.86128305	6.71425913	6.860208164	6.799633192	6.682213517	7.024531575	6.915017777	7.334630841	6.896490215	7.040267467	7.063709525	7.474821548	6.726147303	7.086428442	7.22073726	7.019763094	7.04525531	7.130486877	6.996937871	7.058427662	7.393824558	6.747126545	6.934907529	6.83225719	6.826388686	7.060254305	6.956049112	7.102274578	7.054038737
9.746209093	9.308729113	9.541326104	9.614091905	8.280187859	7.877035244	8.326978497	9.02849687	8.854449232	8.372127417	8.119756616	8.236014003	9.136096055	8.795467397	8.446406862	9.573473656	9.259403626	8.721362418	8.825001475	9.126162634	8.417553455	8.603644262	8.000506636	8.316871815	8.278418231	8.116863904	8.838980085	8.571411699	9.995612955	8.982116286	9.699232625	9.181370853	9.697700802	9.596313853	9.267335375	9.26440676	9.754338687	9.473903743	9.627255524	9.804591116	9.411245037	9.757995881	8.469121703	8.769876133	9.177114379	8.107079712	8.756016636	8.466325978	8.361169139	7.436782634
8.396954164	8.203261412	8.578411818	8.211650959	7.79425281	7.957683981	8.037407607	8.307913109	7.958871286	7.674690542	7.579277995	7.532791437	7.971210938	8.099863296	7.858848934	8.453547582	8.306996765	8.246614663	7.768581882	7.711127912	8.071985159	7.8132377	7.786498163	7.845834635	7.70075067	7.427334273	7.850547056	7.878002847	8.386969338	7.942288153	8.089514278	8.421984185	8.401481022	8.175140365	7.878267573	8.026244476	8.051927164	7.43999438	8.63058573	8.194428579	8.067342705	7.947952125	7.849196199	7.617457048	8.220960901	7.429304297	7.30218881	7.508929984	7.657207417	7.994468138
8.499700727	8.373466008	8.61794814	8.334222822	7.830458928	7.670207533	8.069138343	8.889405346	7.942276369	7.351283575	7.669120814	7.476057003	8.144411229	8.533032648	8.083381642	8.693633287	8.809414478	8.507855715	7.596713821	8.163522674	8.030100437	7.929099815	7.848346467	7.836383203	8.249100351	8.263963914	8.66931739	8.132976045	8.57451285	8.162667456	8.17547572	8.570973948	8.887471406	8.436931489	7.410969977	8.17888745	8.088848408	7.954418523	8.458922108	8.196294227	8.045932154	8.653838861	8.087729545	7.961119465	8.420428802	7.454927493	7.762831218	7.810883556	7.430430871	7.354803245
7.3072417	7.500213489	7.689438151	7.448588376	7.3983537	7.339683378	7.669289836	7.699135241	7.315341349	7.374111492	7.344447024	7.081533115	7.505190812	7.777542741	7.535156224	7.847537747	7.801629583	7.621639303	7.378313077	7.564016279	7.335106058	7.601118282	8.05324015	7.547020174	7.704791442	8.060026805	8.138210523	7.742187982	7.65672953	7.832931423	7.65206313	7.957182857	7.859159778	7.554779603	7.083477447	7.580019221	7.525450082	7.55885841	7.790981299	7.827837112	7.543659443	7.658276028	7.58772998	7.566453496	7.524463608	7.262927865	7.3662439	7.622032701	7.348065628	7.265274581
6.605555231	6.898224339	6.784329591	6.762096823	7.082554059	6.702041397	7.684978649	6.491915143	7.09191904	7.119400738	7.20964906	6.955723415	7.269659437	7.064638379	7.301868618	6.556615645	6.465365501	7.187486783	6.887569411	6.641651314	7.142124827	7.315024526	7.57747086	7.325687243	7.443169986	7.401807185	6.966598937	7.295068383	6.770757927	6.793974529	7.014635536	7.175599006	6.958228398	6.985227022	7.158757011	7.102853288	7.153097136	7.190002031	7.268526352	7.481947042	7.231636504	6.969818789	6.807322357	6.877159118	6.777437773	7.13225849	6.967130472	7.242311341	7.028457181	7.237530123
8.96346919	8.819433195	9.001377209	8.932148732	8.074852716	7.897385756	8.118252993	8.752688132	8.131896179	7.774754864	7.93725627	7.62972046	8.294692759	8.77237092	8.147169568	8.493429102	8.610876532	8.347562788	8.003466624	8.176822135	8.316942488	8.195505088	8.403561418	7.878375945	8.357446132	8.225649898	8.620176691	8.21750692	8.483495457	8.492696414	8.310456699	8.602129595	8.451423927	8.553746961	7.843690019	8.360165463	8.090130092	8.085424602	8.603688502	8.19341923	8.200053193	8.777483476	8.443819858	8.019687509	8.567612198	8.00981922	8.379035508	8.138964562	7.937852616	7.742186449
8.393663745	8.389917967	8.67638132	8.206711035	7.615436162	7.416791162	7.374997893	8.377728713	7.676261804	7.576825015	7.494816156	7.506835383	7.729459836	8.138844406	7.537595418	8.297668021	8.452133147	7.778993836	7.556487625	7.633822544	7.710557082	7.507388973	7.769397729	7.340529602	7.567984802	7.563684929	8.191749095	7.665399004	7.669723355	7.908212937	7.749716255	8.231916174	7.869591138	7.969995997	7.318503626	7.564037598	7.496336748	7.389665334	7.900307761	7.639215259	7.575642434	8.196640228	7.964817422	7.892234978	8.25120165	7.52921743	7.967440517	7.539945977	7.53364224	7.497552802
7.560977394	7.798174274	7.805959087	8.098647176	8.387342146	8.02040277	8.817293614	7.520925366	8.304235677	8.455160977	8.310650168	8.267267634	8.207141276	7.959157742	8.521496961	7.387328106	7.349554212	8.031772724	8.231661846	7.862989018	8.251010317	8.412051858	8.82131639	8.59573553	8.602761321	8.815029986	7.618640422	8.615736718	7.852809696	7.930197863	8.187817303	7.755109007	7.839550754	7.853142803	8.273877984	8.107447209	8.131208272	8.239563306	8.050540193	8.665480568	8.175596563	7.929750506	7.985099603	8.419307791	7.948854249	7.93071665	8.435643	8.279941586	8.586297622	9.127381829
6.416761427	6.748720362	6.62127401	7.099574388	7.616067604	7.212851876	7.912037105	6.032008592	7.765148496	7.627696517	7.676269039	7.762100163	7.513251477	6.789528622	7.675085077	5.963381904	6.361448348	7.064348731	7.504156359	7.130435585	7.738374342	7.785311718	8.117952517	7.874641674	7.746103908	7.890635738	7.061784033	7.795143058	7.184552205	7.283094361	7.526468204	6.943502058	7.017552108	7.289111995	7.722274409	7.502807309	7.566162827	7.547625044	7.347171239	7.867016932	7.293552023	7.288891264	7.23389287	7.587687708	7.039378413	7.169420395	7.685227663	7.637767018	7.931811912	8.416772502
[truncated: 3,427 more rows]
[truncated: 21 more columns]
